# Supplementary material for: High-resolution detection of quantitative trait loci for seven important yield-related traits in wheat (Triticum aestivum L.) using a high-density SLAF-seq genetic map
Source: BMC Genom Data. 2022 May 13;23:37. doi: 10.1186/s12863-022-01050-0 (PMC9107147; doi:10.1186/s12863-022-01050-0)
Supplement: Supplementary file 2 — Additional file 2. [file 12863_2022_1050_MOESM2_ESM.xls]

## Sheet: Table S1
Table S1 Genetic and physical position of markers in the genetic map used in the present study.
Marker	Chromosome	Genetic position (cM)	Physical position (bp)
Marker163	chr1A	0	18154098
Marker162	chr1A	0.207	18154085
Marker161	chr1A	0.413	18154084
Marker158	chr1A	0.619	18154022
Marker159	chr1A	0.825	18154043
Marker160	chr1A	1.031	18154077
Marker165	chr1A	1.237	18154470
Marker164	chr1A	1.444	18154424
Marker123	chr1A	1.65	14967350
Marker101	chr1A	1.856	14069363
Marker210	chr1A	2.062	20599756
Marker166	chr1A	2.268	18154477
Marker108	chr1A	2.475	14135995
Marker213	chr1A	2.681	20600122
Marker211	chr1A	2.887	20600100
Marker212	chr1A	3.093	20600121
Marker215	chr1A	3.299	20734595
Marker214	chr1A	3.506	20734563
Marker231	chr1A	3.712	22451354
Marker430	chr1A	3.918	32494398
Marker429	chr1A	4.021	32494375
Marker467	chr1A	4.542	38044322
Marker402	chr1A	4.801	31295862
Marker422	chr1A	7.81	32342010
Marker548	chr1A	8.331	39620356
Marker551	chr1A	8.852	39620747
Marker552	chr1A	9.373	39620752
Marker516	chr1A	9.632	38958593
Marker515	chr1A	9.891	38958559
Marker299	chr1A	10.15	25891659
Marker295	chr1A	10.409	25835444
Marker296	chr1A	10.668	25835735
Marker270	chr1A	10.927	24945907
Marker642	chr1A	11.186	46469711
Marker712	chr1A	11.445	48798066
Marker714	chr1A	11.704	48798107
Marker553	chr1A	11.963	39920612
Marker709	chr1A	12.222	48643440
Marker653	chr1A	12.481	47180097
Marker773	chr1A	12.74	50737413
Marker806	chr1A	13	51552196
Marker782	chr1A	13.259	50911013
Marker829	chr1A	14.044	53151128
Marker747	chr1A	14.829	49684392
Marker876	chr1A	15.35	54810934
Marker877	chr1A	15.609	54810998
Marker1070	chr1A	16.395	70413263
Marker1027	chr1A	16.654	65677397
Marker1086	chr1A	16.913	72573517
Marker1297	chr1A	17.172	107744305
Marker1339	chr1A	17.431	109955195
Marker1479	chr1A	17.69	115870543
Marker1618	chr1A	18.211	122529895
Marker1187	chr1A	18.47	100471125
Marker3206	chr1A	18.729	199786080
Marker3989	chr1A	18.988	233806904
Marker4002	chr1A	19.247	234831043
Marker4279	chr1A	19.506	249336963
Marker3398	chr1A	19.765	207581757
Marker3514	chr1A	20.024	215065731
Marker3334	chr1A	20.284	204813755
Marker4271	chr1A	20.387	248545902
Marker2042	chr1A	20.49	147082333
Marker2453	chr1A	20.593	165902296
Marker1814	chr1A	20.852	134118179
Marker2564	chr1A	21.111	170380465
Marker2116	chr1A	21.37	151414936
Marker4681	chr1A	21.629	271026865
Marker4573	chr1A	21.732	265483433
Marker4667	chr1A	21.99	270067598
Marker4787	chr1A	22.093	275815289
Marker4856	chr1A	22.352	279886996
Marker5151	chr1A	22.611	295305303
Marker3321	chr1A	23.132	204177512
Marker5239	chr1A	23.391	299504203
Marker5471	chr1A	23.912	320013745
Marker5426	chr1A	24.433	309652397
Marker5465	chr1A	24.692	319850066
Marker5418	chr1A	25.477	308394640
Marker5452	chr1A	25.736	319489511
Marker5292	chr1A	26.522	302008145
Marker5260	chr1A	26.781	300328432
Marker5309	chr1A	27.302	303036643
Marker5256	chr1A	27.561	300273708
Marker5679	chr1A	27.82	342661534
Marker5758	chr1A	28.341	345367675
Marker5873	chr1A	28.6	348830635
Marker5984	chr1A	28.859	366620601
Marker5578	chr1A	29.118	339210059
Marker6061	chr1A	29.377	379187190
Marker6235	chr1A	29.636	396031218
Marker6224	chr1A	29.895	395782001
Marker6328	chr1A	30.948	443277029
Marker6082	chr1A	31.207	387511928
Marker6259	chr1A	31.466	409980755
Marker6241	chr1A	31.725	402899668
Marker6283	chr1A	31.984	422994411
Marker6343	chr1A	32.243	452645324
Marker6353	chr1A	32.502	454541296
Marker6352	chr1A	32.761	454541295
Marker6416	chr1A	34.084	464483701
Marker6413	chr1A	34.343	464483306
Marker6356	chr1A	35.129	455573829
Marker6383	chr1A	35.914	462862510
Marker6421	chr1A	36.967	464834577
Marker6382	chr1A	37.226	462862495
Marker6427	chr1A	37.747	465331999
Marker6505	chr1A	38.006	475422818
Marker6458	chr1A	38.265	472213847
Marker6568	chr1A	38.786	476591355
Marker6504	chr1A	38.889	475422789
Marker6478	chr1A	39.2	473587015
Marker6608	chr1A	39.51	478061348
Marker6570	chr1A	39.716	476700365
Marker6569	chr1A	39.923	476699997
Marker6676	chr1A	40.129	481290927
Marker6818	chr1A	40.335	487889990
Marker6659	chr1A	40.541	480368275
Marker6704	chr1A	40.747	482813532
Marker6728	chr1A	40.954	483672246
Marker6705	chr1A	41.16	482813890
Marker6725	chr1A	41.366	483658123
Marker6729	chr1A	41.572	483699650
Marker6820	chr1A	41.778	488101097
Marker6914	chr1A	42.244	495692790
Marker6727	chr1A	42.45	483671911
Marker6768	chr1A	43.441	485684334
Marker6776	chr1A	43.648	486207152
Marker6817	chr1A	43.854	487889942
Marker6802	chr1A	44.06	487107534
Marker6803	chr1A	44.266	487107854
Marker6677	chr1A	44.472	481301997
Marker6731	chr1A	44.679	483889828
Marker6734	chr1A	44.885	483890239
Marker6697	chr1A	45.091	482636618
Marker6764	chr1A	45.297	485472640
Marker6767	chr1A	45.503	485659992
Marker6732	chr1A	45.709	483890187
Marker6766	chr1A	45.916	485659959
Marker6733	chr1A	46.122	483890212
Marker6841	chr1A	46.328	488964014
Marker6845	chr1A	46.534	488992854
Marker6909	chr1A	46.74	495612697
Marker6833	chr1A	46.947	488714078
Marker6834	chr1A	47.153	488714400
Marker6836	chr1A	47.359	488723444
Marker6854	chr1A	47.565	490438676
Marker6866	chr1A	47.771	492864833
Marker6865	chr1A	47.978	492864832
Marker6929	chr1A	48.705	496088699
Marker6842	chr1A	48.911	488964360
Marker6940	chr1A	49.117	497955143
Marker7008	chr1A	49.323	499882557
Marker6989	chr1A	49.788	499170257
Marker7004	chr1A	50.254	499577267
Marker6987	chr1A	50.46	499092312
Marker7020	chr1A	50.666	500147148
Marker7027	chr1A	50.872	500287809
Marker7058	chr1A	51.078	501465448
Marker6971	chr1A	51.389	498520187
Marker6970	chr1A	51.751	498520164
Marker7026	chr1A	52.537	500287499
Marker6973	chr1A	53.322	498799881
Marker7189	chr1A	53.581	507759069
Marker7170	chr1A	53.84	505633212
Marker7243	chr1A	54.361	513663650
Marker7224	chr1A	54.882	511328792
Marker7300	chr1A	55.141	519566510
Marker7306	chr1A	55.4	520871184
Marker7313	chr1A	55.659	521038172
Marker7316	chr1A	56.445	521116469
Marker7369	chr1A	56.704	524550153
Marker7363	chr1A	57.756	524147582
Marker7385	chr1A	58.277	525793331
Marker7344	chr1A	59.063	522859081
Marker7389	chr1A	62.364	526103548
Marker7460	chr1A	62.623	534658404
Marker7528	chr1A	63.144	539334581
Marker7522	chr1A	63.665	538812246
Marker7521	chr1A	63.924	538812216
Marker7595	chr1A	65.52	541784423
Marker7594	chr1A	66.306	541784108
Marker7660	chr1A	71.437	544127301
Marker7533	chr1A	72.223	539744010
Marker7608	chr1A	72.482	542407457
Marker7664	chr1A	76.378	544620861
Marker7663	chr1A	76.899	544620473
Marker7621	chr1A	77.158	542666071
Marker7669	chr1A	77.417	545886294
Marker7712	chr1A	77.938	547204306
Marker7671	chr1A	78.197	545901781
Marker7677	chr1A	78.456	545902240
Marker8073	chr1A	78.977	572328461
Marker8075	chr1A	80.3	572328489
Marker8074	chr1A	81.353	572328467
Marker7904	chr1A	81.612	559710315
Marker7965	chr1A	81.871	566001725
Marker7809	chr1A	83.468	556267657
Marker7729	chr1A	83.727	548958985
Marker8052	chr1A	83.83	570862240
Marker8112	chr1A	84.14	577318473
Marker8116	chr1A	84.243	579357330
Marker8136	chr1A	84.503	580092752
Marker8059	chr1A	84.762	571968850
Marker8187	chr1A	85.021	584755651
Marker8203	chr1A	85.28	587536790
Marker8222	chr1A	85.801	588829295
Marker8246	chr1A	90.932	590775196
Marker8281	chr1A	95.132	592345648
Marker8283	chr1A	96.185	592501294
Marker8234	chr1A	96.97	589874499
Marker1178	chr1A	99.122	99734651
Marker8557	chr1B	0	21647477
Marker8625	chr1B	0.259	23969630
Marker8618	chr1B	1.582	23681357
Marker8726	chr1B	2.103	30627168
Marker8677	chr1B	3.426	26061568
Marker8603	chr1B	4.749	23170000
Marker8685	chr1B	5.01	27153083
Marker8752	chr1B	5.533	33934153
Marker8755	chr1B	6.323	33934169
Marker8775	chr1B	6.583	34927406
Marker8809	chr1B	6.845	36810569
Marker8771	chr1B	7.107	34606681
Marker8804	chr1B	7.9	36810262
Marker8813	chr1B	8.694	36810629
Marker8812	chr1B	8.956	36810612
Marker9164	chr1B	9.218	56860222
Marker8963	chr1B	9.479	45852069
Marker9153	chr1B	9.741	56695513
Marker9154	chr1B	10.002	56695555
Marker9064	chr1B	10.262	53529615
Marker9076	chr1B	10.786	53987410
Marker8938	chr1B	11.046	44463804
Marker9162	chr1B	11.57	56860156
Marker9066	chr1B	11.673	53543755
Marker9072	chr1B	11.776	53930906
Marker8986	chr1B	12.036	46879940
Marker9210	chr1B	12.297	61393368
Marker9215	chr1B	12.556	63333400
Marker10205	chr1B	12.815	106015443
Marker9291	chr1B	13.6	75786350
Marker9252	chr1B	14.386	74308011
Marker9354	chr1B	14.645	78834605
Marker9346	chr1B	14.904	78364396
Marker9418	chr1B	15.163	82023501
Marker9448	chr1B	15.266	83460748
Marker9417	chr1B	15.369	81941117
Marker9523	chr1B	15.628	86634394
Marker9524	chr1B	15.887	86634778
Marker9427	chr1B	16.146	82642304
Marker13212	chr1B	16.405	255019801
Marker13709	chr1B	16.926	293331946
Marker13771	chr1B	17.185	293484235
Marker13483	chr1B	17.444	285981816
Marker13896	chr1B	17.703	298494389
Marker13629	chr1B	17.962	292773345
Marker12223	chr1B	18.221	189046390
Marker12187	chr1B	18.481	187673782
Marker11493	chr1B	18.74	158755571
Marker11083	chr1B	18.999	144852341
Marker11951	chr1B	19.258	179359887
Marker12660	chr1B	19.517	218343814
Marker10857	chr1B	19.776	137740018
Marker11163	chr1B	20.035	146154008
Marker9788	chr1B	20.294	92626135
Marker10245	chr1B	20.553	106945382
Marker10186	chr1B	20.812	105636884
Marker9926	chr1B	21.071	97954888
Marker10839	chr1B	21.33	137285032
Marker9975	chr1B	21.589	99057456
Marker12314	chr1B	21.848	194055736
Marker11800	chr1B	22.107	170569074
Marker10730	chr1B	22.367	132044226
Marker10975	chr1B	22.626	141022473
Marker11596	chr1B	22.885	164197008
Marker11648	chr1B	23.144	166140046
Marker11065	chr1B	23.403	144298477
Marker11997	chr1B	23.662	181004779
Marker13219	chr1B	23.765	255199003
Marker13672	chr1B	23.868	293076351
Marker13382	chr1B	24.389	267997543
Marker11609	chr1B	24.648	164574039
Marker11234	chr1B	24.907	148296166
Marker14112	chr1B	25.166	309375261
Marker14504	chr1B	25.425	328065508
Marker14739	chr1B	25.684	334381577
Marker15030	chr1B	25.943	342082335
Marker14470	chr1B	26.202	326480779
Marker14479	chr1B	26.462	326524774
Marker14718	chr1B	26.721	333854584
Marker14605	chr1B	26.98	330571175
Marker16100	chr1B	27.239	393981228
Marker16053	chr1B	27.498	392202779
Marker16104	chr1B	27.757	394009870
Marker15379	chr1B	28.278	369371592
Marker15740	chr1B	28.799	381915997
Marker15774	chr1B	29.058	383205531
Marker15560	chr1B	29.317	376979933
Marker15505	chr1B	29.576	375015949
Marker15712	chr1B	29.835	380802417
Marker16092	chr1B	30.094	393788154
Marker16587	chr1B	30.353	410591345
Marker16221	chr1B	30.612	398393683
Marker16595	chr1B	30.871	410677360
Marker16295	chr1B	31.13	400869876
Marker17023	chr1B	31.389	422287063
Marker16369	chr1B	31.648	402990921
Marker16773	chr1B	31.907	416667256
Marker16457	chr1B	32.01	406171307
Marker16470	chr1B	32.114	406564006
Marker16698	chr1B	32.217	414641534
Marker16809	chr1B	32.32	417469039
Marker16799	chr1B	32.579	417250790
Marker16889	chr1B	32.682	419556370
Marker17471	chr1B	32.785	442045877
Marker17446	chr1B	33.044	441146181
Marker17413	chr1B	33.303	439799663
Marker17206	chr1B	33.824	431063643
Marker17295	chr1B	34.345	433031890
Marker17207	chr1B	34.604	431063682
Marker17717	chr1B	34.863	455991025
Marker17486	chr1B	35.122	443572611
Marker17487	chr1B	35.381	443572658
Marker17669	chr1B	35.64	449741399
Marker17893	chr1B	35.899	473311760
Marker18132	chr1B	36.42	484332743
Marker18024	chr1B	36.941	479287279
Marker18041	chr1B	37.2	481284615
Marker18157	chr1B	37.303	485259132
Marker18108	chr1B	37.406	483577704
Marker18321	chr1B	37.665	489946696
Marker18210	chr1B	37.768	487167886
Marker18165	chr1B	38.285	485571779
Marker18302	chr1B	38.596	489378882
Marker18411	chr1B	38.906	500650420
Marker18655	chr1B	39.217	514944632
Marker18489	chr1B	39.528	504266633
Marker18490	chr1B	39.631	504267004
Marker19081	chr1B	39.89	528292679
Marker19214	chr1B	40.149	534373823
Marker19207	chr1B	40.67	533948710
Marker19250	chr1B	41.191	536727550
Marker19295	chr1B	41.45	539930192
Marker19347	chr1B	41.709	541460900
Marker19433	chr1B	41.968	550715351
Marker19364	chr1B	42.227	542777407
Marker19436	chr1B	42.486	551018859
Marker19517	chr1B	42.745	553600812
Marker19507	chr1B	43.004	553097208
Marker19492	chr1B	43.263	552618970
Marker19519	chr1B	43.522	553601185
Marker19682	chr1B	43.781	558595981
Marker19670	chr1B	44.04	558398319
Marker19737	chr1B	44.143	562164200
Marker19783	chr1B	44.506	563066338
Marker19777	chr1B	44.765	562856915
Marker19750	chr1B	45.024	562292630
Marker19837	chr1B	45.283	564331237
Marker19946	chr1B	45.542	567655671
Marker19958	chr1B	45.801	567969396
Marker20083	chr1B	46.06	573097070
Marker20291	chr1B	46.163	581096278
Marker20130	chr1B	46.422	574469246
Marker20111	chr1B	46.681	574069567
Marker20256	chr1B	46.94	577735847
Marker20358	chr1B	47.199	584737218
Marker20300	chr1B	47.459	583473199
Marker20359	chr1B	47.718	584738460
Marker20357	chr1B	47.977	584736865
Marker20361	chr1B	48.762	584738793
Marker20702	chr1B	49.021	596876338
Marker20678	chr1B	49.28	596322469
Marker20636	chr1B	49.539	594877693
Marker20753	chr1B	49.798	598444375
Marker20516	chr1B	50.057	590875645
Marker20749	chr1B	50.578	598268233
Marker20916	chr1B	50.837	608156007
Marker20894	chr1B	51.096	607095522
Marker20936	chr1B	51.355	612058058
Marker20971	chr1B	51.876	614341417
Marker20967	chr1B	52.135	614110970
Marker21137	chr1B	52.394	625725938
Marker21159	chr1B	52.654	626613564
Marker21127	chr1B	52.913	625685303
Marker21107	chr1B	53.965	625463171
Marker21335	chr1B	54.224	636210893
Marker21321	chr1B	54.745	633889769
Marker21426	chr1B	56.068	639898267
Marker21559	chr1B	57.665	648911863
Marker21649	chr1B	59.537	659991761
Marker21650	chr1B	59.796	659992102
Marker21651	chr1B	60.055	659992119
Marker21690	chr1B	60.576	662455098
Marker21671	chr1B	63.296	660547461
Marker21642	chr1B	65.731	659710765
Marker21729	chr1B	69.93	664266346
Marker21707	chr1B	70.451	662780376
Marker21730	chr1B	70.71	664266439
Marker21715	chr1B	72.307	664064022
Marker21849	chr1B	72.566	671209465
Marker21856	chr1B	72.825	672435083
Marker21824	chr1B	73.084	670524948
Marker21881	chr1B	73.343	674920480
Marker21885	chr1B	73.864	675442612
Marker21872	chr1B	74.385	673601264
Marker21914	chr1B	75.17	676583217
Marker21892	chr1B	75.955	676025475
Marker21912	chr1B	76.741	676582859
Marker21934	chr1B	81.299	678841953
Marker21940	chr1B	81.82	678923173
Marker21932	chr1B	82.341	678446782
Marker21962	chr1B	82.6	680496084
Marker21931	chr1B	83.923	678446780
Marker22067	chr1B	84.444	687665699
Marker22040	chr1B	84.965	685726711
Marker22060	chr1B	85.486	686985915
Marker22053	chr1B	86.007	686872216
Marker22133	chr1D	0	8125330
Marker22134	chr1D	0.31	8125336
Marker22126	chr1D	0.877	7911426
Marker22168	chr1D	3.349	9629002
Marker22167	chr1D	4.151	9628644
Marker22169	chr1D	5.052	9724826
Marker22178	chr1D	9.513	11140409
Marker22211	chr1D	10.235	11711039
Marker22212	chr1D	10.802	11711413
Marker22210	chr1D	11.369	11711037
Marker22209	chr1D	12.091	11690956
Marker22218	chr1D	20.848	12420402
Marker22281	chr1D	25.646	27042292
Marker22273	chr1D	27.171	24486518
Marker22294	chr1D	30.818	30414068
Marker22376	chr1D	32.264	49232554
Marker22377	chr1D	32.367	49340958
Marker22366	chr1D	32.728	48576338
Marker22365	chr1D	32.934	48576333
Marker22381	chr1D	33.556	49420495
Marker22474	chr1D	34.231	55773497
Marker22374	chr1D	34.855	48862896
Marker22431	chr1D	35.525	52343826
Marker22488	chr1D	35.989	56549467
Marker22489	chr1D	36.556	56549494
Marker22487	chr1D	37.329	56532298
Marker22462	chr1D	37.999	55044775
Marker22463	chr1D	38.205	55045122
Marker22568	chr1D	38.618	87968904
Marker22454	chr1D	38.978	54577737
Marker22456	chr1D	39.288	54577760
Marker22455	chr1D	39.597	54577744
Marker22478	chr1D	40.267	56090395
Marker22477	chr1D	40.576	56089983
Marker22485	chr1D	41.247	56510624
Marker22492	chr1D	42.071	56801696
Marker22491	chr1D	42.535	56801329
Marker22449	chr1D	42.999	54204719
Marker22451	chr1D	43.515	54333974
Marker22481	chr1D	44.34	56504028
Marker22482	chr1D	44.907	56504410
Marker22475	chr1D	45.835	56037246
Marker22398	chr1D	46.762	50479479
Marker22450	chr1D	47.123	54308499
Marker22453	chr1D	47.381	54510144
Marker22404	chr1D	47.639	50826279
Marker22387	chr1D	47.897	49929094
Marker22384	chr1D	48.309	49733623
Marker22385	chr1D	48.515	49734021
Marker22465	chr1D	49.138	55351943
Marker22517	chr1D	49.499	63039336
Marker22571	chr1D	49.778	89430967
Marker22585	chr1D	49.933	96607805
Marker22591	chr1D	50.551	103313290
Marker22605	chr1D	50.86	111209288
Marker22627	chr1D	51.582	124156002
Marker22685	chr1D	52.407	148603467
Marker22716	chr1D	53.129	165756388
Marker22730	chr1D	54.108	176937889
Marker22645	chr1D	55.088	132239109
Marker22655	chr1D	55.758	139336734
Marker22723	chr1D	56.442	173221725
Marker22732	chr1D	57.158	177099472
Marker22687	chr1D	57.536	151607995
Marker22599	chr1D	58.103	109869549
Marker22644	chr1D	58.67	132166538
Marker22758	chr1D	59.493	192624164
Marker22790	chr1D	60.369	203199156
Marker22868	chr1D	61.898	230693824
Marker22838	chr1D	62.895	216771889
Marker22930	chr1D	64.062	255099271
Marker22939	chr1D	65.243	261110927
Marker23033	chr1D	67.617	307196097
Marker23040	chr1D	68.33	309268702
Marker23021	chr1D	69.289	298672967
Marker23028	chr1D	70.275	305394953
Marker23045	chr1D	71.08	312259295
Marker23049	chr1D	72.661	314650572
Marker23058	chr1D	75.107	320920278
Marker23105	chr1D	76.592	336930581
Marker23104	chr1D	77.141	336140831
Marker23086	chr1D	77.939	332381909
Marker23085	chr1D	78.3	332377902
Marker23098	chr1D	79.15	334936593
Marker23082	chr1D	80.138	330393377
Marker23083	chr1D	81.226	331447456
Marker23055	chr1D	82.165	319383735
Marker23076	chr1D	82.849	326118348
Marker23060	chr1D	83.313	321609330
Marker23059	chr1D	83.846	320962755
Marker23132	chr1D	87.547	361375580
Marker23131	chr1D	88.99	360585702
Marker23200	chr1D	93.044	386972683
Marker23208	chr1D	95.185	392534566
Marker23206	chr1D	96.155	391986020
Marker23234	chr1D	97.028	401011979
Marker23266	chr1D	104.064	425746278
Marker23264	chr1D	104.805	425556173
Marker23265	chr1D	105.372	425627672
Marker23278	chr1D	106.605	427894033
Marker23281	chr1D	107.912	428649341
Marker23280	chr1D	108.708	428391565
Marker23302	chr1D	112.995	438785211
Marker23336	chr1D	120.427	453228791
Marker23352	chr1D	124.263	460847341
Marker23348	chr1D	125.36	459318907
Marker23357	chr1D	128.906	464363189
Marker23359	chr1D	130.693	465007284
Marker23416	chr1D	137.415	472133245
Marker23383	chr1D	138	470225449
Marker23414	chr1D	138.297	472054180
Marker23459	chr1D	138.574	473748054
Marker23461	chr1D	139.38	474218402
Marker23467	chr1D	142.926	478463766
Marker23471	chr1D	146.669	482321604
Marker23475	chr1D	148.824	485758323
Marker23472	chr1D	149.596	484032233
Marker23473	chr1D	150.056	484032602
Marker23859	chr2A	0	62504042
Marker23846	chr2A	0.31	61469653
Marker23870	chr2A	0.619	67355029
Marker23944	chr2A	1.342	88232402
Marker23932	chr2A	2.065	87628184
Marker23934	chr2A	2.529	87664326
Marker23933	chr2A	2.993	87663931
Marker23935	chr2A	3.457	87664328
Marker23886	chr2A	3.921	81618077
Marker23965	chr2A	4.802	93597876
Marker23982	chr2A	5.112	99781802
Marker23980	chr2A	5.421	99091853
Marker23979	chr2A	5.73	98842399
Marker23978	chr2A	6.039	96435380
Marker23985	chr2A	6.349	101537067
Marker24024	chr2A	7.499	114154530
Marker24021	chr2A	7.967	112176635
Marker24011	chr2A	8.173	108515072
Marker23991	chr2A	8.38	106155546
Marker24039	chr2A	8.586	118418002
Marker24023	chr2A	8.898	114017450
Marker24227	chr2A	9.524	157160606
Marker24213	chr2A	9.628	156759011
Marker24244	chr2A	9.885	157590204
Marker24138	chr2A	10.196	144145009
Marker24077	chr2A	10.402	134300596
Marker24207	chr2A	10.608	154810045
Marker24109	chr2A	11.074	143257758
Marker24500	chr2A	12.235	260826764
Marker24324	chr2A	12.547	181566800
Marker24716	chr2A	12.858	380981822
Marker26336	chr2A	14.864	517020664
Marker26897	chr2A	16.615	572149972
Marker26948	chr2A	16.977	578582948
Marker26958	chr2A	17.08	581436751
Marker26651	chr2A	17.183	564046023
Marker26692	chr2A	17.287	565402463
Marker26976	chr2A	17.547	588115034
Marker27047	chr2A	17.806	604961433
Marker26984	chr2A	18.066	590368334
Marker27019	chr2A	18.596	598497079
Marker27072	chr2A	19.398	605533640
Marker27073	chr2A	19.927	605533644
Marker27146	chr2A	22.138	628403412
Marker27204	chr2A	24.041	654502567
Marker27210	chr2A	24.3	658316337
Marker27291	chr2A	26.748	690157941
Marker27266	chr2A	30.17	678338519
Marker27269	chr2A	30.639	679648222
Marker27284	chr2A	34.009	687678124
Marker27286	chr2A	35.013	688840541
Marker27287	chr2A	35.219	688840938
Marker27288	chr2A	35.843	688903134
Marker27289	chr2A	36.153	688903496
Marker27327	chr2A	36.774	692421519
Marker27323	chr2A	37.083	692293906
Marker27321	chr2A	37.393	692293527
Marker27320	chr2A	37.702	692293524
Marker27326	chr2A	38.011	692377128
Marker27311	chr2A	38.32	691858610
Marker27324	chr2A	38.942	692293923
Marker27294	chr2A	39.251	690768895
Marker27322	chr2A	39.56	692293571
Marker27306	chr2A	39.87	691727965
Marker27328	chr2A	40.179	692421582
Marker27351	chr2A	40.8	693792098
Marker27382	chr2A	41.264	695139118
Marker27365	chr2A	41.728	694059316
Marker27366	chr2A	42.192	694059317
Marker27340	chr2A	42.398	693589010
Marker27378	chr2A	42.863	694592316
Marker27379	chr2A	43.07	694592658
Marker27363	chr2A	43.276	693992631
Marker27413	chr2A	44.535	699240585
Marker27414	chr2A	44.741	699240595
Marker27392	chr2A	44.947	698371571
Marker27400	chr2A	45.308	698687066
Marker27401	chr2A	45.514	698687387
Marker27423	chr2A	46.241	699936910
Marker27429	chr2A	46.447	700027813
Marker27431	chr2A	46.654	700028234
Marker27430	chr2A	47.12	700028223
Marker27443	chr2A	47.533	700346519
Marker27441	chr2A	47.893	700346170
Marker27440	chr2A	48.254	700346169
Marker27439	chr2A	48.615	700346158
Marker27438	chr2A	48.976	700346152
Marker27442	chr2A	49.388	700346503
Marker27454	chr2A	50.221	703475488
Marker27460	chr2A	51.929	705925396
Marker27486	chr2A	52.556	708372953
Marker27501	chr2A	52.872	709421088
Marker27507	chr2A	53.507	711537127
Marker27512	chr2A	53.61	711782762
Marker27518	chr2A	54.078	713502268
Marker27532	chr2A	54.284	715496834
Marker27551	chr2A	55.344	718649359
Marker27552	chr2A	55.55	718649377
Marker27553	chr2A	55.756	718649379
Marker27554	chr2A	55.963	718649784
Marker27565	chr2A	57.861	722827365
Marker27612	chr2A	67.014	734345499
Marker27669	chr2A	70.261	737078848
Marker27671	chr2A	70.57	737079263
Marker27654	chr2A	70.931	736029932
Marker27667	chr2A	71.395	736829755
Marker27670	chr2A	71.859	737078909
Marker27664	chr2A	72.322	736720650
Marker27718	chr2A	75.233	741228659
Marker27748	chr2A	75.959	742144321
Marker27700	chr2A	76.423	740891522
Marker27759	chr2A	76.887	742709484
Marker27720	chr2A	77.611	741228696
Marker27721	chr2A	78.23	741236339
Marker27762	chr2A	78.797	742804476
Marker27761	chr2A	79.364	742804094
Marker27699	chr2A	79.931	740891521
Marker27701	chr2A	80.498	740891943
Marker27749	chr2A	81.117	742144664
Marker27760	chr2A	81.58	742709557
Marker27719	chr2A	82.044	741228671
Marker27788	chr2A	83.358	744808154
Marker27828	chr2A	85.592	749656477
Marker27815	chr2A	85.85	749335169
Marker27816	chr2A	86.21	749335205
Marker27817	chr2A	86.417	749335238
Marker27804	chr2A	86.777	749078302
Marker27808	chr2A	86.984	749078674
Marker27806	chr2A	88.156	749078656
Marker27882	chr2A	94.24	755120684
Marker27881	chr2A	94.552	755120669
Marker27884	chr2A	94.759	755174058
Marker27883	chr2A	94.965	755173666
Marker27887	chr2A	95.171	755286661
Marker27896	chr2A	95.64	755695673
Marker27897	chr2A	95.847	755696095
Marker27898	chr2A	97.18	755935207
Marker27916	chr2A	98.24	756828735
Marker27957	chr2A	98.553	758033917
Marker27938	chr2A	98.759	757371598
Marker27937	chr2A	98.966	757371575
Marker27942	chr2A	99.326	757529928
Marker27943	chr2A	99.636	757530304
Marker27946	chr2A	100.52	757691875
Marker27947	chr2A	100.829	757691887
Marker27952	chr2A	101.299	757753931
Marker27973	chr2A	101.665	758507321
Marker28155	chr2A	105.49	778587217
Marker28154	chr2A	105.803	778586899
Marker28171	chr2A	106.116	779876374
Marker28172	chr2A	106.477	779881021
Marker28173	chr2A	106.787	779881029
Marker28174	chr2A	107.096	779881369
Marker28175	chr2A	107.718	779881401
Marker27983	chr2A	108.028	759337150
Marker27985	chr2A	108.337	759337162
Marker27984	chr2A	108.646	759337151
Marker28160	chr2A	108.956	779158416
Marker28161	chr2A	109.265	779158417
Marker28162	chr2A	109.574	779158439
Marker28163	chr2A	109.935	779158469
Marker28388	chr2B	0	14664897
Marker28497	chr2B	0.259	24850667
Marker28556	chr2B	0.518	30677175
Marker28604	chr2B	0.777	33208015
Marker28658	chr2B	1.036	42051031
Marker28659	chr2B	1.295	42051372
Marker28632	chr2B	1.554	37635671
Marker28660	chr2B	2.075	42051413
Marker28693	chr2B	2.596	47643622
Marker28759	chr2B	3.117	49311904
Marker28737	chr2B	4.17	48722399
Marker28736	chr2B	5.223	48722345
Marker28708	chr2B	6.819	48081143
Marker28709	chr2B	10.416	48081152
Marker28812	chr2B	10.675	52240905
Marker28766	chr2B	10.934	50634091
Marker28765	chr2B	11.987	50634039
Marker28763	chr2B	12.508	50633653
Marker28809	chr2B	13.029	52239677
Marker28845	chr2B	13.288	56920310
Marker28810	chr2B	13.391	52240038
Marker28846	chr2B	14.547	56920313
Marker28965	chr2B	16.523	65214758
Marker28995	chr2B	16.833	67679892
Marker28994	chr2B	17.039	67679526
Marker29032	chr2B	17.246	73412006
Marker29092	chr2B	17.452	74817178
Marker29091	chr2B	18.866	74812633
Marker29100	chr2B	19.434	75449836
Marker29111	chr2B	20.848	76197676
Marker29201	chr2B	22.262	78945309
Marker29007	chr2B	22.571	68182294
Marker28979	chr2B	22.88	67448072
Marker28978	chr2B	23.19	67448046
Marker29061	chr2B	23.499	74234805
Marker28973	chr2B	23.808	67215793
Marker29202	chr2B	24.377	78945338
Marker29175	chr2B	24.945	77943364
Marker29173	chr2B	25.254	77924891
Marker29196	chr2B	26.938	78693732
Marker29103	chr2B	27.248	75537145
Marker29101	chr2B	27.557	75449837
Marker29102	chr2B	27.866	75449887
Marker29099	chr2B	28.176	75449520
Marker29090	chr2B	28.485	74812584
Marker29197	chr2B	28.846	78694095
Marker29208	chr2B	29.052	79164476
Marker29121	chr2B	29.517	76319801
Marker29219	chr2B	29.723	79296150
Marker29192	chr2B	30.715	78648998
Marker29230	chr2B	31.18	80153978
Marker29203	chr2B	31.386	79104848
Marker29220	chr2B	31.747	79296153
Marker29204	chr2B	32.056	79105195
Marker29195	chr2B	32.366	78693696
Marker29217	chr2B	32.675	79295753
Marker29176	chr2B	32.984	77943366
Marker29249	chr2B	33.345	86338026
Marker29323	chr2B	33.81	100353163
Marker29205	chr2B	34.017	79105218
Marker29322	chr2B	34.223	99233782
Marker29320	chr2B	34.429	98567266
Marker29301	chr2B	34.635	92706152
Marker29238	chr2B	34.841	83532656
Marker29243	chr2B	35.048	84325022
Marker29361	chr2B	35.254	117566085
Marker29438	chr2B	35.981	145256531
Marker29489	chr2B	36.187	146909838
Marker29490	chr2B	36.393	146910217
Marker29450	chr2B	36.858	145708000
Marker29419	chr2B	37.221	144736504
Marker29573	chr2B	38.273	153454814
Marker29502	chr2B	39.596	150752336
Marker29501	chr2B	40.485	150752023
Marker29524	chr2B	41.374	151739522
Marker29525	chr2B	43.073	151739530
Marker29423	chr2B	44.773	145086822
Marker29549	chr2B	45.083	152515245
Marker29599	chr2B	45.394	160619468
Marker29773	chr2B	45.497	184821308
Marker29959	chr2B	46.018	210904599
Marker29931	chr2B	46.277	206583467
Marker29697	chr2B	47.873	167053267
Marker29804	chr2B	48.926	185743586
Marker29872	chr2B	49.185	189791318
Marker29790	chr2B	49.444	185507089
Marker29929	chr2B	50.229	202831929
Marker29897	chr2B	51.015	194609515
Marker29871	chr2B	51.536	189765450
Marker29988	chr2B	51.795	211542144
Marker29944	chr2B	52.316	209257460
Marker30439	chr2B	53.101	226440533
Marker30516	chr2B	53.36	228095583
Marker30549	chr2B	53.619	229365246
Marker30548	chr2B	53.878	229365243
Marker30253	chr2B	53.981	220977464
Marker30254	chr2B	54.292	220977813
Marker30512	chr2B	54.498	227844738
Marker30486	chr2B	54.704	227492039
Marker30487	chr2B	54.91	227492352
Marker30373	chr2B	55.117	224738548
Marker30049	chr2B	55.323	213712001
Marker31075	chr2B	55.529	264359041
Marker31331	chr2B	55.735	367351732
Marker31159	chr2B	56.355	301799926
Marker31357	chr2B	56.664	377121201
Marker31303	chr2B	56.974	356347322
Marker30320	chr2B	57.542	222758220
Marker31229	chr2B	57.851	327158963
Marker31167	chr2B	58.161	306409132
Marker31336	chr2B	58.47	368122926
Marker31493	chr2B	58.779	435913354
Marker30414	chr2B	59.14	225580254
Marker31100	chr2B	59.346	273503529
Marker31330	chr2B	59.552	366843995
Marker31280	chr2B	59.759	346162668
Marker31029	chr2B	59.965	245699125
Marker31360	chr2B	60.171	379476128
Marker31163	chr2B	60.377	303537591
Marker31348	chr2B	60.583	372159159
Marker31086	chr2B	60.789	268138551
Marker31345	chr2B	60.996	371002161
Marker30318	chr2B	61.461	222758123
Marker31359	chr2B	61.667	377651054
Marker31291	chr2B	61.873	352997140
Marker31232	chr2B	62.08	327325781
Marker30519	chr2B	62.286	228103192
Marker30551	chr2B	62.596	229444492
Marker30372	chr2B	62.907	224654025
Marker30630	chr2B	63.218	231692832
Marker30110	chr2B	63.528	215856599
Marker30984	chr2B	64.152	244346541
Marker30775	chr2B	64.358	239242652
Marker30765	chr2B	64.824	238657554
Marker30817	chr2B	65.03	240506697
Marker30966	chr2B	65.236	243889089
Marker30935	chr2B	65.442	242794876
Marker30036	chr2B	65.648	213298618
Marker30792	chr2B	65.855	239828125
Marker30080	chr2B	66.061	214629595
Marker30079	chr2B	66.267	214629594
Marker30010	chr2B	66.473	212207204
Marker30003	chr2B	66.679	211819801
Marker30659	chr2B	66.885	232324836
Marker30761	chr2B	67.092	238367044
Marker30815	chr2B	67.298	240486818
Marker30837	chr2B	67.504	240988723
Marker30783	chr2B	67.71	239568338
Marker30753	chr2B	68.071	238101936
Marker30159	chr2B	68.38	216816221
Marker30752	chr2B	68.69	238101885
Marker30078	chr2B	68.999	214629585
Marker30108	chr2B	69.308	215856183
Marker30011	chr2B	69.617	212207273
Marker30942	chr2B	69.927	243002094
Marker30850	chr2B	70.236	241171714
Marker30941	chr2B	70.545	243002025
Marker30838	chr2B	70.855	240989134
Marker30852	chr2B	71.164	241171761
Marker30853	chr2B	71.473	241172101
Marker30888	chr2B	72.041	241823822
Marker30851	chr2B	72.402	241171731
Marker30841	chr2B	72.609	241112333
Marker30967	chr2B	72.815	243905869
Marker30968	chr2B	73.021	243905871
Marker30090	chr2B	73.227	215285647
Marker30791	chr2B	73.433	239822665
Marker30658	chr2B	73.639	232324443
Marker31228	chr2B	73.846	326445294
Marker31268	chr2B	74.156	342771379
Marker31121	chr2B	74.78	283389124
Marker31096	chr2B	74.883	271991612
Marker31308	chr2B	75.142	358855277
Marker31265	chr2B	75.245	340988104
Marker31508	chr2B	75.869	444185847
Marker31509	chr2B	75.973	444205589
Marker31529	chr2B	76.076	452728036
Marker31543	chr2B	76.964	458556380
Marker31580	chr2B	77.588	476478625
Marker31570	chr2B	77.691	471296986
Marker31565	chr2B	78.002	469805895
Marker31566	chr2B	78.626	469831301
Marker31583	chr2B	79.25	477935418
Marker31569	chr2B	79.874	471274336
Marker31616	chr2B	80.184	490568364
Marker31673	chr2B	80.808	511494181
Marker31794	chr2B	81.432	543078901
Marker31803	chr2B	81.743	549085163
Marker31802	chr2B	82.899	548200851
Marker31812	chr2B	83.105	551127457
Marker31863	chr2B	84.097	558167625
Marker31864	chr2B	85.678	558167646
Marker31862	chr2B	86.143	558122341
Marker31841	chr2B	86.349	557535538
Marker31861	chr2B	86.555	558024129
Marker31833	chr2B	87.547	556221286
Marker31872	chr2B	88.012	558182034
Marker31873	chr2B	89.593	558182038
Marker31871	chr2B	90.32	558181712
Marker31896	chr2B	91.047	558820024
Marker31842	chr2B	91.774	557535546
Marker31883	chr2B	91.981	558662070
Marker31905	chr2B	92.187	559083476
Marker31977	chr2B	92.393	564789210
Marker31884	chr2B	92.599	558662087
Marker31978	chr2B	92.805	564789219
Marker31906	chr2B	93.012	559083801
Marker31904	chr2B	93.218	559083408
Marker31950	chr2B	93.424	563883017
Marker31954	chr2B	93.889	564311262
Marker32043	chr2B	94.095	568283409
Marker32017	chr2B	94.302	566530338
Marker31976	chr2B	94.508	564786157
Marker32075	chr2B	94.714	569404623
Marker31993	chr2B	95.025	565985294
Marker31991	chr2B	95.335	565870649
Marker32127	chr2B	95.646	572715332
Marker32128	chr2B	95.852	572715732
Marker32117	chr2B	96.317	572568706
Marker32118	chr2B	96.782	572568727
Marker32119	chr2B	96.989	572569113
Marker32129	chr2B	97.454	572715740
Marker32111	chr2B	97.66	572466791
Marker32108	chr2B	97.866	572437167
Marker32112	chr2B	98.072	572466844
Marker32113	chr2B	98.8	572466860
Marker32166	chr2B	99.006	573801578
Marker32130	chr2B	99.212	572722782
Marker32107	chr2B	99.418	572437146
Marker32189	chr2B	99.624	574838371
Marker32290	chr2B	99.83	578555973
Marker32162	chr2B	100.037	573674626
Marker32163	chr2B	100.243	573674670
Marker32164	chr2B	100.449	573674974
Marker32165	chr2B	100.655	573675040
Marker32193	chr2B	100.861	574911033
Marker32214	chr2B	101.068	575656817
Marker32198	chr2B	101.274	574994512
Marker32199	chr2B	101.739	574994533
Marker32331	chr2B	101.945	579582730
Marker32284	chr2B	102.151	578239612
Marker32332	chr2B	102.358	579617523
Marker32270	chr2B	102.564	577756137
Marker32269	chr2B	102.77	577756136
Marker32268	chr2B	102.976	577756065
Marker32378	chr2B	103.182	581102514
Marker32377	chr2B	103.389	581102477
Marker32376	chr2B	103.595	581102472
Marker32462	chr2B	104.06	584069938
Marker32478	chr2B	104.371	584513245
Marker32477	chr2B	104.681	584512882
Marker32494	chr2B	104.784	584690022
Marker32584	chr2B	105.043	593032584
Marker32743	chr2B	105.147	597681014
Marker32602	chr2B	105.25	593346470
Marker32671	chr2B	105.56	595569392
Marker32786	chr2B	105.871	599715471
Marker32764	chr2B	106.077	599041924
Marker32733	chr2B	106.283	597220774
Marker32739	chr2B	106.489	597473495
Marker32691	chr2B	106.696	596158596
Marker32726	chr2B	106.902	597144055
Marker32774	chr2B	107.108	599548331
Marker32641	chr2B	107.314	594212786
Marker32732	chr2B	107.52	597220714
Marker32791	chr2B	107.831	599934992
Marker32948	chr2B	108.142	634274888
Marker32949	chr2B	108.452	634311298
Marker32861	chr2B	109.076	602686139
Marker33027	chr2B	109.7	639863974
Marker33070	chr2B	110.011	641524872
Marker33192	chr2B	110.899	649414255
Marker32965	chr2B	112.325	635100244
Marker33049	chr2B	112.532	640704945
Marker33048	chr2B	112.738	640704912
Marker33047	chr2B	112.944	640704535
Marker33046	chr2B	113.255	640704502
Marker33222	chr2B	113.565	650099022
Marker33193	chr2B	113.876	649414695
Marker33250	chr2B	114.187	651043348
Marker33297	chr2B	114.29	652684037
Marker33258	chr2B	114.549	651571638
Marker33298	chr2B	114.808	652684061
Marker33416	chr2B	115.067	668157092
Marker33484	chr2B	115.326	675975539
Marker33591	chr2B	115.585	682465162
Marker33689	chr2B	116.106	691121708
Marker33584	chr2B	116.627	682008113
Marker33606	chr2B	117.575	682941718
Marker33607	chr2B	117.888	682942050
Marker33734	chr2B	117.991	691929748
Marker33797	chr2B	118.253	696733405
Marker33782	chr2B	119.047	696043461
Marker33869	chr2B	119.309	699642117
Marker34008	chr2B	119.571	703849614
Marker33983	chr2B	119.832	702573201
Marker34121	chr2B	120.094	708485811
Marker34200	chr2B	120.356	713867540
Marker34309	chr2B	121.15	717769065
Marker34375	chr2B	121.41	724064036
Marker34419	chr2B	121.67	734722588
Marker34417	chr2B	121.93	734722524
Marker34446	chr2B	122.189	736964899
Marker34449	chr2B	122.709	736965227
Marker34418	chr2B	123.072	734722554
Marker34447	chr2B	124.653	736964933
Marker34451	chr2B	125.118	736965244
Marker34448	chr2B	125.324	736965216
Marker34509	chr2B	125.53	746967730
Marker34510	chr2B	125.736	746968144
Marker34536	chr2B	125.943	749014198
Marker34535	chr2B	126.149	749014163
Marker34545	chr2B	126.355	749683864
Marker34541	chr2B	126.561	749267387
Marker34540	chr2B	127.026	749267368
Marker34577	chr2B	127.233	750942357
Marker34592	chr2B	127.698	752486038
Marker34557	chr2B	127.904	750064117
Marker34607	chr2B	128.896	753389680
Marker34617	chr2B	129.102	755633620
Marker34650	chr2B	130.094	764523838
Marker34660	chr2B	130.454	766260360
Marker34661	chr2B	131.336	766260375
Marker34576	chr2B	131.645	750942348
Marker34662	chr2B	132.006	766260681
Marker34674	chr2B	132.895	767439508
Marker34708	chr2B	134.051	768175113
Marker34711	chr2B	134.361	768210219
Marker34677	chr2B	136.951	767439961
Marker34696	chr2B	138.65	768035949
Marker34697	chr2B	139.274	768035984
Marker34744	chr2B	139.585	770354107
Marker34738	chr2B	139.895	770126481
Marker34740	chr2B	140.784	770155815
Marker34794	chr2B	141.043	773946133
Marker34780	chr2B	141.564	773368342
Marker34735	chr2B	141.823	769806530
Marker34943	chr2B	142.082	781289026
Marker34859	chr2B	142.341	777966859
Marker34877	chr2B	142.862	778418284
Marker34907	chr2B	143.383	779526056
Marker34848	chr2B	143.642	777853539
Marker34906	chr2B	143.901	779526008
Marker34849	chr2B	144.954	777853550
Marker34902	chr2B	145.739	779352440
Marker34992	chr2B	149.336	785893609
Marker34845	chr2B	150.389	777671030
Marker35042	chr2B	150.648	790056519
Marker35075	chr2B	150.907	794331727
Marker35164	chr2D	0	8935242
Marker35155	chr2D	0.317	8398946
Marker35344	chr2D	1.484	20680458
Marker35237	chr2D	1.8	14528393
Marker35422	chr2D	5.158	29354140
Marker35455	chr2D	9.869	40361969
Marker35499	chr2D	11.782	45793274
Marker35513	chr2D	12.314	49749231
Marker35520	chr2D	14.118	52302419
Marker35735	chr2D	15.595	67648779
Marker35690	chr2D	16.008	65637290
Marker35772	chr2D	16.214	68346813
Marker35631	chr2D	16.42	64038299
Marker35630	chr2D	16.781	64038274
Marker35713	chr2D	17.846	66356709
Marker35712	chr2D	18.31	66356673
Marker35710	chr2D	18.774	66356327
Marker35711	chr2D	19.289	66356331
Marker35738	chr2D	19.805	67648927
Marker35737	chr2D	20.011	67648923
Marker35676	chr2D	20.217	65158807
Marker35792	chr2D	20.533	69026887
Marker35769	chr2D	20.791	68308372
Marker35693	chr2D	20.894	65678552
Marker35770	chr2D	20.997	68308376
Marker35637	chr2D	21.1	64385117
Marker35705	chr2D	21.306	65971878
Marker35720	chr2D	21.512	66557846
Marker35805	chr2D	21.719	70528477
Marker35804	chr2D	21.925	70528470
Marker35803	chr2D	22.131	70528463
Marker35721	chr2D	22.337	66558222
Marker35739	chr2D	22.543	67660862
Marker35635	chr2D	23.166	64354574
Marker35774	chr2D	23.789	68346860
Marker35740	chr2D	23.995	67768356
Marker35741	chr2D	24.201	67768689
Marker35743	chr2D	24.407	67849309
Marker35771	chr2D	24.613	68346795
Marker35773	chr2D	24.82	68346852
Marker35694	chr2D	25.026	65716122
Marker35797	chr2D	25.232	70024674
Marker35742	chr2D	25.438	67849305
Marker35746	chr2D	25.644	67849720
Marker35744	chr2D	25.851	67849646
Marker35796	chr2D	26.057	70024650
Marker35790	chr2D	26.572	68988873
Marker35719	chr2D	27.088	66453531
Marker35729	chr2D	27.449	67501138
Marker35718	chr2D	27.809	66453498
Marker35733	chr2D	28.325	67626528
Marker35732	chr2D	28.789	67626123
Marker35657	chr2D	29.253	64636227
Marker35734	chr2D	29.717	67648472
Marker35736	chr2D	30.181	67648833
Marker35768	chr2D	31.137	68308371
Marker35668	chr2D	31.343	64998545
Marker35745	chr2D	31.549	67849692
Marker35730	chr2D	31.755	67501179
Marker35626	chr2D	32.013	63900347
Marker35619	chr2D	32.811	63423830
Marker35573	chr2D	33.08	61340072
Marker35536	chr2D	33.183	59491933
Marker35537	chr2D	33.389	59491992
Marker35522	chr2D	33.856	53093773
Marker35541	chr2D	34.062	59839277
Marker35535	chr2D	34.268	59491914
Marker35547	chr2D	34.736	59966265
Marker35552	chr2D	35.204	60060460
Marker35551	chr2D	35.41	60060401
Marker35550	chr2D	35.616	60060040
Marker35546	chr2D	35.822	59966181
Marker35562	chr2D	35.925	60751261
Marker35560	chr2D	36.029	60751206
Marker35559	chr2D	36.132	60751194
Marker35558	chr2D	36.235	60750896
Marker35557	chr2D	36.338	60750874
Marker35556	chr2D	36.441	60750851
Marker35555	chr2D	36.544	60750849
Marker35554	chr2D	36.647	60750809
Marker35561	chr2D	36.75	60751207
Marker35563	chr2D	36.853	60751268
Marker35544	chr2D	36.956	59965872
Marker35848	chr2D	37.331	72858446
Marker35847	chr2D	37.537	72858400
Marker35856	chr2D	37.641	73004522
Marker35883	chr2D	37.744	74127613
Marker35889	chr2D	37.95	74158939
Marker35888	chr2D	38.156	74158930
Marker35890	chr2D	38.362	74158951
Marker35891	chr2D	38.568	74158993
Marker35887	chr2D	38.775	74158928
Marker35895	chr2D	38.981	74783531
Marker35892	chr2D	39.084	74783177
Marker35912	chr2D	39.607	75336702
Marker35901	chr2D	40.24	75034577
Marker35900	chr2D	40.343	75034512
Marker35917	chr2D	40.981	77554304
Marker35919	chr2D	41.244	77554705
Marker35946	chr2D	41.398	78495470
Marker35961	chr2D	42.148	79489832
Marker35987	chr2D	42.355	80962215
Marker35988	chr2D	42.561	80962263
Marker35991	chr2D	42.922	81316450
Marker36054	chr2D	43.392	84827286
Marker36023	chr2D	43.702	82890077
Marker36025	chr2D	44.011	82890112
Marker36024	chr2D	44.32	82890100
Marker36032	chr2D	44.629	83329905
Marker36013	chr2D	45.145	82482005
Marker36012	chr2D	45.454	82481975
Marker36011	chr2D	45.763	82481664
Marker36009	chr2D	46.073	82370234
Marker36008	chr2D	46.382	82370218
Marker35992	chr2D	47.005	81316517
Marker36000	chr2D	47.314	81838747
Marker35993	chr2D	47.623	81316540
Marker35995	chr2D	47.933	81404709
Marker35960	chr2D	48.554	79422702
Marker35959	chr2D	48.863	79420149
Marker35962	chr2D	49.172	79775933
Marker35958	chr2D	49.482	79419822
Marker36041	chr2D	49.842	83478815
Marker36016	chr2D	50.049	82484097
Marker36040	chr2D	50.255	83478404
Marker36015	chr2D	50.461	82484030
Marker36039	chr2D	50.667	83478393
Marker36014	chr2D	50.873	82483740
Marker35964	chr2D	51.08	79923254
Marker36043	chr2D	51.44	83817746
Marker36047	chr2D	52.059	83831244
Marker36046	chr2D	52.626	83831225
Marker36048	chr2D	53.193	83831252
Marker36003	chr2D	53.709	82144127
Marker36026	chr2D	53.915	83170833
Marker36004	chr2D	54.121	82144151
Marker35973	chr2D	54.224	80323411
Marker36083	chr2D	55.826	92437437
Marker36098	chr2D	56.187	94476817
Marker36063	chr2D	56.806	88962732
Marker36067	chr2D	57.579	89551833
Marker36068	chr2D	58.043	89726758
Marker36060	chr2D	58.352	87800044
Marker36081	chr2D	59.237	90971836
Marker36100	chr2D	61.108	96498141
Marker36112	chr2D	61.314	101588377
Marker36115	chr2D	62.061	103708016
Marker36119	chr2D	62.267	105686997
Marker36118	chr2D	62.733	105197781
Marker36116	chr2D	63.199	104646842
Marker36127	chr2D	64.654	111712931
Marker36131	chr2D	65.125	112587963
Marker36177	chr2D	68.793	131748433
Marker36201	chr2D	69.262	149585857
Marker36226	chr2D	69.733	160466059
Marker36255	chr2D	70.204	174487824
Marker36243	chr2D	70.41	171978306
Marker36259	chr2D	70.727	180127352
Marker36224	chr2D	71.045	158770148
Marker36264	chr2D	71.942	183568853
Marker36271	chr2D	72.411	188256936
Marker36267	chr2D	72.617	186821095
Marker36272	chr2D	72.932	189144997
Marker36428	chr2D	73.855	374364389
Marker36347	chr2D	74.498	261059527
Marker36461	chr2D	75.417	390058398
Marker36473	chr2D	76.894	394105655
Marker36447	chr2D	77.207	384647090
Marker36439	chr2D	78.096	382159631
Marker36479	chr2D	79.294	398549398
Marker36509	chr2D	80.444	410131545
Marker36507	chr2D	80.65	408237580
Marker36523	chr2D	81.538	420094591
Marker36526	chr2D	82.162	422100264
Marker36538	chr2D	83.055	425612599
Marker36563	chr2D	83.524	432920516
Marker36565	chr2D	84.147	442562502
Marker36568	chr2D	84.61	443983283
Marker36581	chr2D	86.783	453145322
Marker36594	chr2D	88.197	459669683
Marker36601	chr2D	88.92	460471803
Marker36605	chr2D	89.281	461570890
Marker36625	chr2D	89.642	470170148
Marker36612	chr2D	90.106	465542012
Marker36614	chr2D	90.312	468243411
Marker36639	chr2D	91.099	473733378
Marker36642	chr2D	92.842	476771211
Marker36644	chr2D	94.158	477652601
Marker36649	chr2D	94.47	480848119
Marker36650	chr2D	94.836	482444437
Marker36670	chr2D	95.911	486732682
Marker36695	chr2D	96.987	493104466
Marker36707	chr2D	97.513	499453414
Marker36716	chr2D	97.775	505546959
Marker36719	chr2D	98.035	510528707
Marker36722	chr2D	98.296	511780893
Marker36738	chr2D	98.817	521735317
Marker36733	chr2D	99.338	520401432
Marker36734	chr2D	100.131	520671900
Marker36757	chr2D	101.753	530755517
Marker36771	chr2D	103.953	534620617
Marker36780	chr2D	105.028	538856538
Marker36796	chr2D	105.83	546241186
Marker36810	chr2D	106.65	550881740
Marker36828	chr2D	108.017	558493189
Marker36827	chr2D	108.278	558016814
Marker36836	chr2D	109.377	563125289
Marker36878	chr2D	111.639	575592931
Marker36898	chr2D	113.279	584337402
Marker36924	chr2D	116.856	596422545
Marker37018	chr2D	121.58	629280415
Marker37034	chr2D	122.433	631638630
Marker35263	chr2D	137.06	15457540
Marker37052	chr2D	138.228	635450442
Marker35262	chr2D	138.588	15457496
Marker37028	chr2D	139.476	631009248
Marker37032	chr2D	139.785	631009655
Marker37033	chr2D	140.094	631009661
Marker37030	chr2D	140.403	631009584
Marker37029	chr2D	140.713	631009259
Marker37031	chr2D	141.022	631009631
Marker37248	chr3A	0	9042353
Marker37813	chr3A	0.259	91907227
Marker39972	chr3A	0.78	553445552
Marker37856	chr3A	1.039	109115716
Marker37860	chr3A	1.401	109402431
Marker37852	chr3A	2.289	108004222
Marker37992	chr3A	2.913	164165048
Marker37908	chr3A	3.379	128349873
Marker37968	chr3A	3.585	155466552
Marker38070	chr3A	3.791	188519050
Marker37909	chr3A	3.997	128477161
Marker38076	chr3A	4.463	189604474
Marker38034	chr3A	4.669	179067907
Marker38053	chr3A	5.134	184270105
Marker38107	chr3A	5.34	199037519
Marker38436	chr3A	5.546	339089679
Marker38183	chr3A	5.753	231170698
Marker38400	chr3A	6.218	322408877
Marker38516	chr3A	6.424	375259593
Marker38352	chr3A	6.63	301304897
Marker38301	chr3A	7.357	280405250
Marker38220	chr3A	7.563	247048138
Marker38416	chr3A	7.77	330080115
Marker38378	chr3A	8.235	314716635
Marker38222	chr3A	8.596	247667777
Marker38155	chr3A	9.897	217330334
Marker38241	chr3A	10.361	252939274
Marker38149	chr3A	10.825	211748300
Marker38192	chr3A	11.289	234403762
Marker38189	chr3A	11.753	233365424
Marker38355	chr3A	12.216	302061583
Marker38308	chr3A	12.68	282776941
Marker38215	chr3A	13.144	246943250
Marker38224	chr3A	13.608	247713286
Marker38302	chr3A	14.072	280515108
Marker38139	chr3A	14.536	209314208
Marker38543	chr3A	15	389721717
Marker38591	chr3A	15.464	408552316
Marker38608	chr3A	15.928	419399716
Marker38544	chr3A	16.392	390112952
Marker38726	chr3A	16.856	431438411
Marker38759	chr3A	17.32	432815578
Marker38804	chr3A	17.784	434294086
Marker38739	chr3A	18.248	432118465
Marker38743	chr3A	18.711	432368728
Marker38738	chr3A	19.593	432102628
Marker38603	chr3A	19.903	417054156
Marker38777	chr3A	20.263	433433609
Marker38989	chr3A	20.887	482925515
Marker39400	chr3A	21.198	512931759
Marker39446	chr3A	21.822	513759337
Marker39346	chr3A	22.133	503416192
Marker39106	chr3A	22.339	487908797
Marker39122	chr3A	22.545	488238149
Marker39125	chr3A	22.751	488238183
Marker39326	chr3A	22.957	499748859
Marker39170	chr3A	23.163	489422884
Marker39171	chr3A	23.37	489422941
Marker39169	chr3A	23.576	489422876
Marker39168	chr3A	23.782	489422866
Marker39071	chr3A	23.988	487162036
Marker39448	chr3A	24.453	513820276
Marker39449	chr3A	24.66	513867499
Marker39441	chr3A	24.866	513676913
Marker39442	chr3A	25.072	513676919
Marker39447	chr3A	25.278	513759667
Marker39572	chr3A	25.484	531442874
Marker39900	chr3A	25.95	541992365
Marker39402	chr3A	26.156	512932186
Marker39814	chr3A	28.287	539733336
Marker39727	chr3A	28.493	537752953
Marker39710	chr3A	28.699	536317121
Marker39812	chr3A	28.905	539732984
Marker39813	chr3A	29.111	539733325
Marker39664	chr3A	29.577	534776236
Marker39665	chr3A	29.783	534776585
Marker39703	chr3A	29.989	536189745
Marker39704	chr3A	32.12	536189806
Marker39685	chr3A	32.326	535782816
Marker39698	chr3A	32.532	536162135
Marker39705	chr3A	32.997	536190119
Marker39840	chr3A	33.203	540593979
Marker39838	chr3A	33.41	540590068
Marker39726	chr3A	33.616	537751481
Marker39725	chr3A	33.822	537751178
Marker39712	chr3A	34.028	536784510
Marker39776	chr3A	34.389	538859341
Marker39839	chr3A	34.75	540590417
Marker39808	chr3A	34.956	539604671
Marker39652	chr3A	35.162	534312256
Marker39742	chr3A	35.368	538290102
Marker40377	chr3A	35.575	592682943
Marker39718	chr3A	35.781	537268691
Marker39649	chr3A	35.987	534061212
Marker40376	chr3A	36.193	592674976
Marker39648	chr3A	36.399	534061207
Marker40397	chr3A	36.606	609336900
Marker40420	chr3A	36.812	616333807
Marker40411	chr3A	37.436	614351777
Marker40386	chr3A	38.06	601211268
Marker40453	chr3A	41.516	619666146
Marker40423	chr3A	41.827	617223782
Marker40458	chr3A	42.983	619718462
Marker40442	chr3A	44.564	619491371
Marker40444	chr3A	45.029	619491645
Marker40443	chr3A	45.756	619491372
Marker40441	chr3A	46.067	619484331
Marker40560	chr3A	46.955	648182607
Marker40747	chr3A	47.266	656513303
Marker40772	chr3A	47.89	657933424
Marker40595	chr3A	49.59	649507399
Marker40555	chr3A	49.9	648023273
Marker40535	chr3A	51.326	639072526
Marker40680	chr3A	52.215	653506739
Marker40559	chr3A	53.914	648182591
Marker40667	chr3A	54.121	652906739
Marker40723	chr3A	54.327	654836185
Marker40566	chr3A	54.533	648492786
Marker40578	chr3A	54.739	649256951
Marker40577	chr3A	54.945	649256922
Marker40698	chr3A	55.152	654050760
Marker40567	chr3A	55.358	648492801
Marker40759	chr3A	55.564	657322134
Marker40551	chr3A	55.925	647935411
Marker40556	chr3A	56.234	648030751
Marker40766	chr3A	56.543	657624108
Marker40681	chr3A	56.853	653506786
Marker40746	chr3A	57.162	656502286
Marker40552	chr3A	57.471	647935769
Marker40767	chr3A	57.78	657624121
Marker40594	chr3A	58.09	649507361
Marker40784	chr3A	58.399	659567434
Marker40668	chr3A	58.708	652906772
Marker40777	chr3A	59.018	659015006
Marker40758	chr3A	59.327	657322121
Marker40796	chr3A	59.895	660715550
Marker40844	chr3A	60.205	665099094
Marker40843	chr3A	60.928	665089892
Marker40845	chr3A	61.391	665719134
Marker40882	chr3A	61.855	667523844
Marker40917	chr3A	62.319	669002779
Marker40919	chr3A	62.783	669003112
Marker40902	chr3A	63.247	668209434
Marker40918	chr3A	64.232	669003077
Marker40793	chr3A	64.696	659709535
Marker40794	chr3A	65.16	659709947
Marker40901	chr3A	66.409	668092477
Marker40924	chr3A	66.873	669570500
Marker40932	chr3A	68.442	669794595
Marker40967	chr3A	68.906	670999635
Marker40866	chr3A	69.37	666692244
Marker40873	chr3A	70.093	667058170
Marker40856	chr3A	70.557	666445241
Marker40927	chr3A	71.021	669685407
Marker40954	chr3A	71.639	670423643
Marker40998	chr3A	72.258	682522203
Marker40884	chr3A	72.722	667524841
Marker40933	chr3A	73.186	669794601
Marker40883	chr3A	73.65	667524156
Marker40930	chr3A	74.114	669780270
Marker40903	chr3A	74.732	668411879
Marker40850	chr3A	75.196	666402781
Marker40897	chr3A	75.66	667912605
Marker40896	chr3A	76.124	667872997
Marker40851	chr3A	76.588	666403229
Marker41009	chr3A	77.052	683627305
Marker40929	chr3A	77.516	669780192
Marker40986	chr3A	77.825	680338680
Marker41001	chr3A	78.134	682919938
Marker40982	chr3A	78.495	678587835
Marker40983	chr3A	78.701	678587847
Marker41021	chr3A	78.908	684031447
Marker40975	chr3A	79.114	675531259
Marker41045	chr3A	79.32	685128319
Marker40977	chr3A	81.019	677044764
Marker41125	chr3A	81.33	697158583
Marker41103	chr3A	81.641	696292190
Marker41104	chr3A	81.951	696365790
Marker41101	chr3A	82.84	696288828
Marker41172	chr3A	83.996	701221488
Marker41173	chr3A	86.251	701225967
Marker41225	chr3A	90.004	707979089
Marker41224	chr3A	90.469	707979079
Marker41223	chr3A	90.934	707979064
Marker41266	chr3A	91.4	711605435
Marker41267	chr3A	92.024	711605436
Marker41268	chr3A	92.912	711605462
Marker41292	chr3A	96.665	713390561
Marker41265	chr3A	98.091	711605066
Marker41293	chr3A	100.346	713390844
Marker41341	chr3A	100.97	716638685
Marker41332	chr3A	102.67	716547286
Marker41353	chr3A	102.98	719094594
Marker41294	chr3A	103.291	713390869
Marker41425	chr3A	104.447	723537889
Marker41372	chr3A	104.55	721594418
Marker41334	chr3A	105.071	716547294
Marker41370	chr3A	105.33	721594040
Marker41333	chr3A	108.631	716547291
Marker41409	chr3A	108.89	723164864
Marker41418	chr3A	109.676	723424901
Marker41510	chr3A	110.197	733742668
Marker41436	chr3A	113.072	723963639
Marker41587	chr3A	117.427	743987506
Marker41412	chr3A	118.316	723165287
Marker41652	chr3B	0	749516
Marker41878	chr3B	0.789	20959467
Marker41877	chr3B	1.05	20959414
Marker41880	chr3B	1.839	20959814
Marker41876	chr3B	2.898	20959381
Marker41875	chr3B	3.421	20959378
Marker42016	chr3B	3.682	25561460
Marker42018	chr3B	4.471	25578035
Marker42011	chr3B	4.995	25486449
Marker41987	chr3B	5.255	24748338
Marker42014	chr3B	6.314	25561146
Marker42024	chr3B	6.574	25783233
Marker42071	chr3B	6.834	29063904
Marker42135	chr3B	7.095	40316469
Marker42137	chr3B	10.415	40316770
Marker42188	chr3B	10.675	44727948
Marker42187	chr3B	11.733	44727664
Marker42251	chr3B	11.994	47972365
Marker42196	chr3B	12.517	44936953
Marker42224	chr3B	12.778	45929100
Marker42264	chr3B	13.038	48824743
Marker42271	chr3B	13.828	48848582
Marker42286	chr3B	15.433	49179769
Marker42272	chr3B	16.763	48848916
Marker42201	chr3B	17.023	45191446
Marker42270	chr3B	17.284	48848535
Marker42314	chr3B	17.544	54640364
Marker42787	chr3B	18.329	150950465
Marker42369	chr3B	18.85	59846103
Marker43293	chr3B	19.903	171824628
Marker42660	chr3B	20.162	146765058
Marker42729	chr3B	20.421	148815756
Marker42817	chr3B	20.68	151862090
Marker42712	chr3B	20.939	148172056
Marker42713	chr3B	21.725	148172424
Marker43274	chr3B	21.984	169654154
Marker42777	chr3B	23.856	150466917
Marker42778	chr3B	24.115	150467281
Marker42757	chr3B	24.636	149748174
Marker43088	chr3B	24.895	163959661
Marker44688	chr3B	25.154	238124256
Marker43763	chr3B	25.413	204112322
Marker43431	chr3B	25.672	190730683
Marker44515	chr3B	25.932	230857497
Marker43402	chr3B	26.191	189613219
Marker44415	chr3B	26.45	226682494
Marker43771	chr3B	26.709	204482651
Marker44478	chr3B	27.23	229743038
Marker44615	chr3B	27.489	234427685
Marker44072	chr3B	27.592	212539799
Marker43554	chr3B	27.695	195919201
Marker44465	chr3B	28.216	228323137
Marker44286	chr3B	28.475	219405722
Marker48389	chr3B	29.26	346873972
Marker49190	chr3B	29.519	372825559
Marker47568	chr3B	29.881	323459754
Marker46172	chr3B	29.985	285223397
Marker46096	chr3B	30.088	283088082
Marker46659	chr3B	30.191	299650924
Marker44983	chr3B	30.294	248709988
Marker46430	chr3B	30.397	293164900
Marker46429	chr3B	30.5	293164899
Marker49537	chr3B	30.603	387302886
Marker46427	chr3B	30.706	293164473
Marker44932	chr3B	30.965	247070607
Marker46054	chr3B	31.327	282159106
Marker48339	chr3B	31.638	345525319
Marker47121	chr3B	31.949	311554275
Marker45229	chr3B	32.052	256943816
Marker46262	chr3B	32.311	287521668
Marker48179	chr3B	32.673	340672010
Marker49137	chr3B	32.776	370788003
Marker46052	chr3B	33.035	282158717
Marker45404	chr3B	33.556	261736409
Marker46000	chr3B	33.659	280662646
Marker46516	chr3B	33.762	295777926
Marker46858	chr3B	33.865	304395420
Marker47111	chr3B	33.968	311339799
Marker47803	chr3B	34.071	330751674
Marker46770	chr3B	34.175	302462402
Marker45969	chr3B	34.537	279417650
Marker47078	chr3B	34.899	310371762
Marker45322	chr3B	35.002	259646750
Marker45729	chr3B	35.26	271250721
Marker46389	chr3B	35.57	292292815
Marker48074	chr3B	35.932	338117395
Marker47872	chr3B	36.192	332669629
Marker45929	chr3B	36.295	278152025
Marker47542	chr3B	36.398	322589755
Marker48107	chr3B	36.657	339219893
Marker45484	chr3B	36.76	263577038
Marker49824	chr3B	36.863	401356663
Marker50013	chr3B	37.122	411366034
Marker49755	chr3B	37.381	399097857
Marker49861	chr3B	37.64	402736954
Marker50062	chr3B	37.899	414613790
Marker50184	chr3B	38.002	417848946
Marker50326	chr3B	38.105	424313546
Marker50251	chr3B	38.365	420520218
Marker50265	chr3B	38.624	420696949
Marker50312	chr3B	38.883	423697214
Marker50540	chr3B	39.142	495078491
Marker50561	chr3B	39.401	495949133
Marker50698	chr3B	41.553	499459238
Marker50871	chr3B	41.812	504185466
Marker50549	chr3B	42.071	495574445
Marker50914	chr3B	42.33	505950553
Marker50848	chr3B	42.589	503505109
Marker51031	chr3B	42.848	509893187
Marker51041	chr3B	43.107	509970709
Marker50925	chr3B	43.366	506491321
Marker50919	chr3B	43.625	506166631
Marker51364	chr3B	43.884	600656188
Marker51652	chr3B	44.143	715355025
Marker51921	chr3B	44.664	730641049
Marker51953	chr3B	50.764	732744118
Marker51954	chr3B	51.285	732744126
Marker51920	chr3B	51.805	730641018
Marker51666	chr3B	52.591	719929873
Marker51609	chr3B	54.743	705258383
Marker51827	chr3B	59.56	725164546
Marker51929	chr3B	59.819	732116006
Marker51698	chr3B	60.078	721428599
Marker51697	chr3B	60.599	721428594
Marker51771	chr3B	60.858	723648160
Marker51738	chr3B	61.117	722313838
Marker52037	chr3B	61.376	738289111
Marker52060	chr3B	61.635	739075678
Marker51988	chr3B	62.156	736973190
Marker51989	chr3B	62.415	736973238
Marker52128	chr3B	62.674	741199151
Marker52127	chr3B	62.933	741198880
Marker52073	chr3B	63.986	739580542
Marker52197	chr3B	64.245	742856990
Marker52340	chr3B	64.504	749021835
Marker52365	chr3B	65.025	749569510
Marker52186	chr3B	65.546	742717756
Marker52185	chr3B	65.805	742717729
Marker52461	chr3B	66.064	753601861
Marker52730	chr3B	67.117	766771051
Marker52737	chr3B	67.637	769049316
Marker52798	chr3B	69.789	775236205
Marker52789	chr3B	70.842	774103786
Marker52808	chr3B	75.974	776098895
Marker52807	chr3B	78.408	776098513
Marker52803	chr3B	78.929	776005444
Marker52879	chr3B	79.45	781288838
Marker52833	chr3B	80.773	777972892
Marker52924	chr3B	81.032	783027198
Marker52922	chr3B	81.291	782987478
Marker52881	chr3B	81.55	781370191
Marker52925	chr3B	82.603	783044401
Marker52873	chr3B	82.862	780908707
Marker52888	chr3B	85.296	781887582
Marker52889	chr3B	85.555	781887918
Marker52976	chr3B	85.814	787556498
Marker52994	chr3B	86.073	787933921
Marker52974	chr3B	86.333	787556476
Marker52996	chr3B	87.118	787960228
Marker52995	chr3B	87.377	787960196
Marker52973	chr3B	88.973	787556468
Marker52972	chr3B	89.232	787556447
Marker53045	chr3B	89.491	794289068
Marker53051	chr3B	89.751	794417462
Marker53046	chr3B	90.01	794289069
Marker53085	chr3B	91.333	796018495
Marker53090	chr3B	91.592	796315973
Marker53191	chr3B	92.915	801130478
Marker53108	chr3B	94.787	798207665
Marker53199	chr3B	95.046	801494536
Marker53210	chr3B	95.567	802619039
Marker53198	chr3B	95.826	801494520
Marker53240	chr3B	96.347	803841467
Marker53337	chr3B	96.606	818676360
Marker53336	chr3B	96.865	818676358
Marker53335	chr3B	97.386	818676269
Marker53317	chr3B	98.709	817655221
Marker53309	chr3B	100.032	817654842
Marker53308	chr3B	102.184	817654832
Marker53311	chr3B	104.336	817654861
Marker53312	chr3B	107.345	817654866
Marker53313	chr3B	109.497	817654871
Marker53314	chr3B	110.018	817654882
Marker53315	chr3B	110.277	817654922
Marker53321	chr3B	110.536	817987508
Marker53346	chr3B	110.795	819092983
Marker53702	chr3D	0	38360823
Marker53621	chr3D	0.31	32459646
Marker53701	chr3D	0.619	38360788
Marker53793	chr3D	0.928	42407657
Marker53760	chr3D	1.238	40178639
Marker53581	chr3D	1.547	30931194
Marker53703	chr3D	1.856	38361134
Marker53577	chr3D	2.165	30788386
Marker53762	chr3D	2.475	40179053
Marker53625	chr3D	2.784	32672405
Marker53782	chr3D	3.093	41270453
Marker53623	chr3D	3.403	32672356
Marker53588	chr3D	3.712	31122534
Marker53574	chr3D	4.021	30702157
Marker53749	chr3D	4.33	39838614
Marker53587	chr3D	4.64	31122530
Marker53722	chr3D	4.949	39102668
Marker53688	chr3D	5.258	37815032
Marker53723	chr3D	5.567	39102670
Marker53575	chr3D	5.877	30702168
Marker53772	chr3D	6.186	40298674
Marker53663	chr3D	6.495	35819270
Marker53721	chr3D	6.805	39102322
Marker53687	chr3D	7.165	37815005
Marker53586	chr3D	7.372	31122198
Marker53712	chr3D	7.578	38740588
Marker53594	chr3D	7.784	31534750
Marker53534	chr3D	7.99	13297410
Marker53618	chr3D	8.301	32328110
Marker53817	chr3D	8.611	52693155
Marker53619	chr3D	8.715	32328157
Marker53842	chr3D	8.974	71681309
Marker53641	chr3D	9.233	33087451
Marker53578	chr3D	9.492	30788422
Marker53849	chr3D	10.277	74868689
Marker53855	chr3D	10.536	76638765
Marker53868	chr3D	13.838	81251967
Marker53904	chr3D	15.161	91420535
Marker53900	chr3D	16.484	90056710
Marker53903	chr3D	19.493	91074493
Marker53848	chr3D	19.752	74647167
Marker53893	chr3D	20.011	87353356
Marker53977	chr3D	20.532	126860525
Marker53889	chr3D	20.791	86745515
Marker54006	chr3D	21.05	159011552
Marker53984	chr3D	21.571	130456887
Marker53967	chr3D	22.356	122340516
Marker54003	chr3D	22.615	158896966
Marker54135	chr3D	22.874	205450383
Marker54025	chr3D	23.395	170621187
Marker54119	chr3D	23.654	203672897
Marker54018	chr3D	24.175	166633095
Marker54012	chr3D	24.696	161907754
Marker54280	chr3D	24.955	260099890
Marker54047	chr3D	26.828	182200973
Marker54240	chr3D	27.087	240170231
Marker54168	chr3D	27.608	216285989
Marker54309	chr3D	27.711	269009657
Marker54136	chr3D	27.814	205621329
Marker54363	chr3D	27.917	288691581
Marker54250	chr3D	28.02	246530486
Marker54193	chr3D	28.226	225076019
Marker54282	chr3D	28.432	260106133
Marker54376	chr3D	28.639	293107662
Marker54450	chr3D	28.845	316895741
Marker54368	chr3D	29.051	291003292
Marker54066	chr3D	29.257	185285290
Marker54275	chr3D	29.463	256906911
Marker54327	chr3D	29.669	275452540
Marker54300	chr3D	29.876	266909389
Marker54378	chr3D	30.082	293523542
Marker54283	chr3D	30.288	260340558
Marker54248	chr3D	30.599	245384030
Marker54413	chr3D	30.909	302827449
Marker54281	chr3D	31.012	260099895
Marker54453	chr3D	31.115	317502165
Marker54467	chr3D	31.426	325245108
Marker54493	chr3D	31.737	334062963
Marker54474	chr3D	32.625	328250702
Marker54487	chr3D	32.831	331914045
Marker54496	chr3D	33.038	334928153
Marker54500	chr3D	33.503	339124918
Marker54510	chr3D	33.709	341546926
Marker54575	chr3D	34.701	357761358
Marker54545	chr3D	34.907	347491580
Marker54572	chr3D	35.113	356495628
Marker54564	chr3D	35.578	352504936
Marker54520	chr3D	35.785	344538333
Marker54502	chr3D	36.095	339498327
Marker54565	chr3D	37.251	352649914
Marker54601	chr3D	37.51	369609436
Marker54547	chr3D	37.769	348473271
Marker54546	chr3D	38.028	347491607
Marker54607	chr3D	38.287	373149414
Marker54639	chr3D	38.808	385756234
Marker54658	chr3D	39.067	398469237
Marker54597	chr3D	39.326	368039054
Marker54637	chr3D	39.847	385211471
Marker54643	chr3D	40.106	386874177
Marker54608	chr3D	41.159	373149786
Marker54636	chr3D	42.212	385034742
Marker54706	chr3D	42.471	419999242
Marker54646	chr3D	42.73	390825351
Marker54698	chr3D	42.989	416661373
Marker54709	chr3D	43.51	421433891
Marker54640	chr3D	44.031	385756588
Marker54746	chr3D	44.552	442042660
Marker54697	chr3D	44.811	416037765
Marker54721	chr3D	45.07	430316436
Marker54727	chr3D	45.591	434909380
Marker54815	chr3D	45.85	469924967
Marker54801	chr3D	46.109	464403813
Marker54824	chr3D	46.894	476433368
Marker54749	chr3D	47.415	444220893
Marker54757	chr3D	47.936	447739882
Marker54817	chr3D	48.721	473326359
Marker54854	chr3D	50.044	479627774
Marker54845	chr3D	50.303	479179795
Marker54873	chr3D	51.089	480993502
Marker54874	chr3D	51.348	481009912
Marker54849	chr3D	52.671	479271147
Marker54829	chr3D	53.456	478187505
Marker54853	chr3D	53.715	479432402
Marker54852	chr3D	54.236	479428618
Marker54851	chr3D	54.495	479422154
Marker54839	chr3D	55.281	478437080
Marker54838	chr3D	55.384	478437066
Marker54863	chr3D	56.008	479838460
Marker54867	chr3D	56.214	480088370
Marker54876	chr3D	56.42	481633864
Marker54879	chr3D	56.626	482198202
Marker54890	chr3D	56.833	484696636
Marker54881	chr3D	57.039	482913105
Marker54888	chr3D	57.4	484214481
Marker54885	chr3D	57.709	483552115
Marker54941	chr3D	58.018	494266999
Marker54920	chr3D	58.327	491548409
Marker54984	chr3D	58.637	496698121
Marker54983	chr3D	59.783	496698094
Marker54906	chr3D	60.351	489902119
Marker54971	chr3D	61.233	496150111
Marker54928	chr3D	62.115	492633683
Marker54927	chr3D	62.424	492633651
Marker54935	chr3D	63.571	493241580
Marker54924	chr3D	64.452	492523233
Marker54921	chr3D	64.762	491704450
Marker54944	chr3D	65.071	495580386
Marker54946	chr3D	65.38	495580474
Marker54945	chr3D	65.689	495580463
Marker54956	chr3D	65.999	495792396
Marker54880	chr3D	66.308	482819418
Marker54937	chr3D	66.617	493924299
Marker54938	chr3D	66.927	493924362
Marker54933	chr3D	67.236	493194989
Marker54978	chr3D	67.545	496335045
Marker54923	chr3D	67.854	492195281
Marker54934	chr3D	68.215	493241575
Marker54940	chr3D	68.421	494158643
Marker54957	chr3D	68.628	495934383
Marker54914	chr3D	68.834	491118724
Marker55053	chr3D	69.04	503728839
Marker54958	chr3D	69.246	495934688
Marker54918	chr3D	69.452	491433106
Marker54929	chr3D	69.659	492880586
Marker55039	chr3D	69.865	502761810
Marker55137	chr3D	70.489	509221846
Marker55063	chr3D	71.113	504220094
Marker55136	chr3D	71.737	509221826
Marker55080	chr3D	72.361	506294849
Marker55066	chr3D	72.671	504726349
Marker55065	chr3D	72.877	504724266
Marker55127	chr3D	73.084	508840461
Marker55124	chr3D	73.29	508840106
Marker55089	chr3D	73.496	506994144
Marker55125	chr3D	73.961	508840139
Marker55067	chr3D	74.167	504811240
Marker55092	chr3D	74.633	506994235
Marker55126	chr3D	74.839	508840167
Marker55147	chr3D	75.045	510533518
Marker55155	chr3D	75.665	513200662
Marker55088	chr3D	75.974	506954478
Marker55076	chr3D	76.283	505913265
Marker55078	chr3D	76.593	505988042
Marker55087	chr3D	76.902	506912011
Marker55103	chr3D	77.211	507396760
Marker55077	chr3D	77.521	505987688
Marker55090	chr3D	77.83	506994150
Marker55113	chr3D	78.139	508183554
Marker55096	chr3D	78.448	507128262
Marker55091	chr3D	78.758	506994212
Marker55072	chr3D	79.067	505283040
Marker55064	chr3D	79.376	504478779
Marker55154	chr3D	79.737	512344965
Marker55153	chr3D	79.943	511809431
Marker55171	chr3D	80.15	515619199
Marker55172	chr3D	80.46	515634690
Marker55170	chr3D	81.084	515528781
Marker55182	chr3D	81.708	516323247
Marker55181	chr3D	82.019	516322898
Marker55243	chr3D	82.329	521627346
Marker55192	chr3D	82.535	518360342
Marker55226	chr3D	83.001	520655698
Marker55228	chr3D	83.207	521002101
Marker55196	chr3D	84.25	518690071
Marker55248	chr3D	84.456	521717215
Marker55237	chr3D	84.922	521546201
Marker55236	chr3D	85.649	521546187
Marker55253	chr3D	85.855	521902305
Marker55250	chr3D	86.061	521717933
Marker55249	chr3D	86.267	521717543
Marker55239	chr3D	86.733	521605972
Marker55265	chr3D	87.093	522919627
Marker55238	chr3D	87.403	521575779
Marker55266	chr3D	87.712	523102246
Marker55244	chr3D	88.021	521631386
Marker55289	chr3D	88.33	525071263
Marker55235	chr3D	88.64	521083682
Marker55307	chr3D	89.208	525385403
Marker55305	chr3D	89.517	525385318
Marker55245	chr3D	89.827	521631411
Marker55296	chr3D	90.136	525257658
Marker55241	chr3D	90.445	521611630
Marker55290	chr3D	90.755	525071566
Marker55240	chr3D	91.064	521606042
Marker55294	chr3D	91.632	525183128
Marker55286	chr3D	91.941	524737538
Marker55276	chr3D	92.561	523611781
Marker55269	chr3D	92.768	523461133
Marker55287	chr3D	93.233	524871715
Marker55313	chr3D	93.698	526077626
Marker55292	chr3D	93.904	525182803
Marker55295	chr3D	94.11	525183159
Marker55293	chr3D	94.317	525182809
Marker55306	chr3D	94.523	525385399
Marker55285	chr3D	94.988	524680364
Marker55268	chr3D	95.194	523352882
Marker55288	chr3D	95.4	525062372
Marker55326	chr3D	95.607	526532011
Marker55327	chr3D	95.813	526532013
Marker55366	chr3D	96.019	529165044
Marker55344	chr3D	96.225	526909544
Marker55336	chr3D	96.431	526749687
Marker55367	chr3D	96.638	529165045
Marker55377	chr3D	96.844	529749514
Marker55368	chr3D	97.05	529165059
Marker55381	chr3D	97.256	529934970
Marker55379	chr3D	97.462	529749902
Marker55335	chr3D	98.189	526686936
Marker55378	chr3D	98.396	529749553
Marker55369	chr3D	98.602	529336230
Marker55370	chr3D	98.808	529336243
Marker55355	chr3D	99.169	528868624
Marker55392	chr3D	100.051	530121511
Marker55322	chr3D	100.36	526361952
Marker55380	chr3D	100.669	529758186
Marker55391	chr3D	101.238	530081515
Marker55356	chr3D	101.547	528868981
Marker55345	chr3D	101.856	527273932
Marker55323	chr3D	102.165	526363573
Marker55346	chr3D	102.475	527273942
Marker55354	chr3D	102.784	528681829
Marker55404	chr3D	103.093	530921001
Marker55334	chr3D	103.402	526634981
Marker55402	chr3D	103.712	530668201
Marker55328	chr3D	104.021	526546829
Marker55365	chr3D	104.33	529150968
Marker55406	chr3D	104.64	531003084
Marker55421	chr3D	105	535164176
Marker55405	chr3D	105.207	530963179
Marker55434	chr3D	105.413	535974969
Marker55420	chr3D	105.516	534857008
Marker55440	chr3D	105.775	536045713
Marker55439	chr3D	106.296	536045703
Marker55450	chr3D	107.184	536688668
Marker55460	chr3D	107.391	537149262
Marker55469	chr3D	107.597	537326258
Marker55470	chr3D	107.803	537326292
Marker55473	chr3D	108.009	537482806
Marker55472	chr3D	108.215	537482732
Marker55462	chr3D	108.421	537262600
Marker55463	chr3D	108.628	537262603
Marker55465	chr3D	108.834	537313321
Marker55500	chr3D	109.04	538862067
Marker55466	chr3D	109.401	537317457
Marker55449	chr3D	109.969	536688348
Marker55467	chr3D	110.279	537325872
Marker55516	chr3D	110.588	540394293
Marker55468	chr3D	110.897	537325911
Marker55515	chr3D	111.206	540394265
Marker55448	chr3D	111.516	536688329
Marker55538	chr3D	111.825	541797181
Marker55464	chr3D	112.134	537312912
Marker55535	chr3D	112.443	541497763
Marker55506	chr3D	112.753	539692822
Marker55524	chr3D	113.062	540791677
Marker55477	chr3D	113.371	537554238
Marker55619	chr3D	113.681	545651730
Marker55534	chr3D	113.99	541497364
Marker55523	chr3D	114.299	540726157
Marker55486	chr3D	114.608	537782882
Marker55553	chr3D	115.177	542234276
Marker55576	chr3D	115.486	543329812
Marker55461	chr3D	115.795	537237557
Marker55665	chr3D	116.364	547318803
Marker55643	chr3D	116.673	546234005
Marker55579	chr3D	116.982	543481020
Marker55633	chr3D	117.292	545901152
Marker55529	chr3D	117.601	541306452
Marker55634	chr3D	117.91	545901158
Marker55536	chr3D	118.219	541555824
Marker55635	chr3D	118.529	545901459
Marker55567	chr3D	118.838	542910266
Marker55683	chr3D	119.302	548171002
Marker55645	chr3D	119.766	546574853
Marker55648	chr3D	120.489	546758474
Marker55636	chr3D	120.953	545901509
Marker55631	chr3D	121.417	545774282
Marker55605	chr3D	121.881	544827330
Marker55511	chr3D	122.345	540058127
Marker55510	chr3D	122.809	540058118
Marker55554	chr3D	123.273	542234650
Marker55632	chr3D	123.736	545900651
Marker55530	chr3D	124.2	541326085
Marker55639	chr3D	124.664	546232220
Marker55531	chr3D	125.128	541326498
Marker55594	chr3D	125.592	544197276
Marker55552	chr3D	126.056	542200264
Marker55617	chr3D	126.52	545644041
Marker55618	chr3D	126.984	545644048
Marker55642	chr3D	127.448	546232305
Marker55637	chr3D	127.912	545924161
Marker55620	chr3D	128.376	545651806
Marker55640	chr3D	128.84	546232242
Marker55641	chr3D	129.304	546232295
Marker55621	chr3D	129.768	545652101
Marker55630	chr3D	130.231	545773976
Marker55649	chr3D	130.695	546758871
Marker55609	chr3D	131.005	545424320
Marker55658	chr3D	131.366	547184362
Marker55688	chr3D	131.572	548280339
[truncated: 2,998 more rows]

## Sheet: Table S2
Table S2 General information of the high-density genetic linkage map in the CM42×CM39 RIL population.
Chromosomes	Number of bin marker	Percentage (%)	Genetic length (cM)	Density (cM/bin marker)
1A	212	4.24	99.122	0.468
1B	206	4.12	86.007	0.418
1D	118	2.36	150.056	1.272
2A	161	3.22	109.935	0.683
2B	349	6.99	150.907	0.432
2D	221	4.42	141.022	0.638
3A	205	4.1	118.316	0.577
3B	186	3.72	110.795	0.596
3D	442	8.85	175.361	0.397
4A	122	2.44	108.758	0.891
4B	506	10.13	196.205	0.388
4D	164	3.28	96.925	0.591
5A	389	7.79	181.882	0.468
5B	323	6.47	173.882	0.538
5D	144	2.88	106.64	0.741
6A	142	2.84	98.782	0.696
6B	292	5.84	124.82	0.427
6D	144	2.88	198.962	1.382
7A	255	5.1	143.095	0.561
7B	349	6.99	180.235	0.516
7D	66	1.32	108.215	1.64
Genome A	1486	29.74	859.89	0.579
Genome B	2211	44.26	1022.85	0.463
Geneme D	1299	26	977.181	0.752
Total	4996	1	2859.92	0.572

## Sheet: Table S3
Table S3 Correlation of thousand grain weight (TGW), grain number per spike (GNS), grain width (GW), grain length (GL), plant height (PH), spike length (SL) and spikelet number per spike (SNS) among different environments and BLUP datasets in the CM42×CM39 RIL population.
Traits	Environments	2017SHF	2017SHL	2018SHF	2018SHL	2019SHF	2019SHL
TGW	2017SHL	0.44***
	2018SHF	0.49***	0.26***
	2018SHL	0.7***	0.38***	0.46***
	2019SHF	0.62***	0.35***	0.58***	0.59***
	2019SHL	0.59***	0.2**	0.4***	0.68***	0.54***
	BLUP	0.84***	0.67***	0.69***	0.82***	0.79***	0.74***
Traits	Environments	2017SHF	2017SHL	2018SHF	2018SHL	2019SHF	2019SHL
GW	2017SHL	0.5***
	2018SHF	0.47***	0.2**
	2018SHL	0.67***	0.35***	0.32***
	2019SHF	0.59***	0.33***	0.49***	0.46***
	2019SHL	0.56***	0.19**	0.33***	0.59***	0.51***
	BLUP	0.85***	0.7***	0.62***	0.75***	0.76***	0.71***
Traits	Environments	2017SHF	2017SHL	2018SHF	2018SHL	2019SHF	2019SHL
GL	2017SHL	0.74***
	2018SHF	0.58***	0.49***
	2018SHL	0.87***	0.69***	0.54***
	2019SHF	0.85***	0.68***	0.58***	0.83***
	2019SHL	0.84***	0.66***	0.51***	0.88***	0.81***
	BLUP	0.94***	0.82***	0.71***	0.93***	0.91***	0.9***
Traits	Environments	2017SHF	2017SHL	2018SHF	2018SHL	2019SHF	2019SHL
GNS	2017SHL	0.39***
	2018SHF	0.41***	0.14
	2018SHL	0.45***	0.28**	0.51***
	2019SHF	0.62***	0.29**	0.49***	0.54***
	2019SHL	0.45***	0.26**	0.35***	0.51***	0.5***
	BLUP	0.81***	0.57***	0.65***	0.75***	0.81***	0.71***
Traits	Environments	2017SHF	2017SHL	2018SHF	2018SHL	2019SHF	2019SHL
SNS	2017SHL	0.59***
	2018SHF	0.38***	0.32***
	2018SHL	0.57***	0.48***	0.39***
	2019SHF	0.77***	0.58***	0.5***	0.66***
	2019SHL	0.56***	0.44***	0.38***	0.49***	0.58***
	BLUP	0.85***	0.77***	0.62***	0.77***	0.88***	0.73***
Traits	Environments	2016SHF	2016SHL	2017SHF	2017SHL	2018SHF	2018SHL	2019SHF	2019SHL
PH	2016SHL	0.8***
	2017SHF	0.79***	0.86***
	2017SHL	0.98***	0.79***	0.77***
	2018SHF	0.86***	0.8***	0.78***	0.84***
	2018SHL	0.81***	0.82***	0.8***	0.81***	0.85***
	2019SHF	0.82***	0.73***	0.73***	0.81***	0.83***	0.78***
	2019SHL	0.84***	0.82***	0.76***	0.82***	0.83***	0.83***	0.79***
	BLUP	0.94***	0.91***	0.89***	0.93***	0.93***	0.92***	0.89***	0.91***
Traits	Environments	2016SHF	2016SHL	2017SHF	2017SHL	2018SHF	2018SHL	2019SHF	2019SHL
SL	2016SHL	0.79***
	2017SHF	0.99***	0.78***
	2017SHL	0.72***	0.74***	0.71***
	2018SHF	0.84***	0.82***	0.84***	0.73***
	2018SHL	0.81***	0.77***	0.81***	0.69***	0.8***
	2019SHF	0.83***	0.75***	0.82***	0.7***	0.84***	0.78***
	2019SHL	0.73***	0.72***	0.73***	0.67***	0.77***	0.7***	0.73***
	BLUP	0.94***	0.89***	0.93***	0.84***	0.93***	0.89***	0.9***	0.84***
*, ** and *** represent significant at P < 0.05, P < 0.01 and P < 0.001, respectively.

## Sheet: Table S4
Table S4 Correlation of thousand grain weight (TGW), grain number per spike (GNS), grain width (GW), grain length (GL), plant height (PH), spike length (SL) and spikelet number per spike (SNS) with weight per spike (GWS) of the BLUP datasets in the CM42×CM39 RIL population.
Traits	TGW	GW	GL	PH	GNS	SL	SNS
GWS	0.34***	0.32***	0.2**	0.04	0.52***	0.18*	0.24***

## Sheet: Table S5
Table S5 Primers of KASP marker linked to major QTLs developed in the present study
Markers	Position (bp)	SNP	Primer name	Sequence (5'-3')	Linked to major QTL
K_2D-20925377	20925377	T/C	Fam	GCCACAACGTACGCCTTCAAT	QSl.cib-2D
			Hex	GCCACAACGTACGCCTTCAAC
			Com	GATCGTCCCATCTACTAGTGGC
K_6A-83647812	83647812	A/G	Fam	CAATTGCACCAAGTCTGTTAGAA	QTgw.cib-6A.1; QGl.cib-6A
			Hex	CAATTGCACCAAGTCTGTTAGAG
			Com	ACCCCGTCATTTTACTTGTCAG
K_6A-54337781	543397781	T/G	Fam	CATTCAAATCAGTGACCCCTGT	QTgw.cib-6A.2; QGw.cib-6A
			Hex	CATTCAAATCAGTGACCCCTGG
			Com	TAATTGGCCGCACACAACTGTA

## Sheet: Table S6
Table S6 Predicated genes within the interval of major QTL QTgw.cib-6A.1/QGl.cib-6A
Genes	Description	Orthologs in rice
TraesCS6A02G104000	Paternally-expressed gene 3 protein [UniProtKB/Swiss-Prot:Q6H236]	NA
TraesCS6A02G104100	NA	NA
TraesCS6A02G104200	NA	NA
TraesCS6A02G104300	GDSL esterase/lipase At1g20120 [UniProtKB/Swiss-Prot:P0DKJ6]	Os10g0140300
TraesCS6A02G104400	NA	NA
TraesCS6A02G104600	IQ domain-containing protein IQM3 [UniProtKB/Swiss-Prot:Q9LFA4]	Os12g0149900
TraesCS6A02G104700	NA	NA
TraesCS6A02G104800	WD repeat-containing protein 11 [UniProtKB/Swiss-Prot:F1QEB7]	Os02g0137000
TraesCS6A02G104900	NA	Os02g0137100
TraesCS6A02G105000	Peroxisome biogenesis protein 5 [UniProtKB/Swiss-Prot:Q9FMA3]	Os08g0500100 (OsPEX5)
TraesCS6A02G105100	NA	NA
TraesCS6A02G105200	BTB/POZ and MATH domain-containing protein 2 [UniProtKB/Swiss-Prot:Q9M8J9]	NA
TraesCS6A02G105400	50S ribosomal protein L3, chloroplastic [UniProtKB/Swiss-Prot:P82191]	Os02g0137200
TraesCS6A02G105500	BTB/POZ and MATH domain-containing protein 3 [UniProtKB/Swiss-Prot:O22286]	NA
TraesCS6A02G105600	BTB/POZ and MATH domain-containing protein 1 [UniProtKB/Swiss-Prot:Q8L765]	NA
TraesCS6A02G105700	Jacalin-related lectin 19 [UniProtKB/Swiss-Prot:Q9SSM3]	NA
TraesCS6A02G105800	Probable glucomannan 4-beta-mannosyltransferase 4 [UniProtKB/Swiss-Prot:Q8S7W0]	Os10g0406400
TraesCS6A02G105900	Probable apyrase 6 [UniProtKB/Swiss-Prot:O80612]	Os03g0378000
TraesCS6A02G106000	Thiosulfate sulfurtransferase 18 [UniProtKB/Swiss-Prot:Q9FKW8]	NA
TraesCS6A02G106100	NA	NA
TraesCS6A02G106200	Tyrosine N-monooxygenase [UniProtKB/Swiss-Prot:Q43135]	Os04g0174100
TraesCS6A02G106300	NA	NA
TraesCS6A02G106400	NA	Os11g0637501
TraesCS6A02G106500	Beta-amyrin 11-oxidase [UniProtKB/Swiss-Prot:B5BSX1]	Os10g0378000
TraesCS6A02G106600	WAT1-related protein At5g64700 [UniProtKB/Swiss-Prot:Q9FGG3]	Os08g0402800
TraesCS6A02G106700	NA	NA
TraesCS6A02G106800	Protein NUCLEAR FUSION DEFECTIVE 4 [UniProtKB/Swiss-Prot:F4I9E1]	Os03g0800000
TraesCS6A02G107000	NA	NA
TraesCS6A02G107100	ABC transporter G family member 37 [UniProtKB/Swiss-Prot:Q8GU89]	NA
TraesCS6A02G107200	Spliceosome-associated protein 130 B [UniProtKB/Swiss-Prot:P0DKL6]	Os02g0137400
TraesCS6A02G107300	Probable histone acetyltransferase HAC-like 1 [UniProtKB/Swiss-Prot:Q6YXY2]	Os02g0137500 (OsHAC703)
TraesCS6A02G107400	Ribosomal RNA small subunit methyltransferase H [UniProtKB/Swiss-Prot:Q6MEG4]	Os02g0137600
TraesCS6A02G107500	G-type lectin S-receptor-like serine/threonine-protein kinase LECRK1 [UniProtKB/Swiss-Prot:Q7FAZ3]	NA
TraesCS6A02G107600	NA	NA
TraesCS6A02G107700	Probable UDP-N-acetylglucosamine--peptide N-acetylglucosaminyltransferase SPINDLY [UniProtKB/Swiss-Prot:O82422]	Os08g0559300 (OsSPY)
TraesCS6A02G107800	Guanine nucleotide-binding protein subunit gamma 2 [UniProtKB/Swiss-Prot:Q6YXX9]	Os02g0137800 (RGG2)
TraesCS6A02G107900	Delta-aminolevulinic acid dehydratase, chloroplastic [UniProtKB/Swiss-Prot:Q5Z8V9]	Os06g0704600
TraesCS6A02G108000	Leucine-rich repeat extensin-like protein 1 [UniProtKB/Swiss-Prot:O65375]	Os02g0138000
TraesCS6A02G108100	NA	Os06g0704200
TraesCS6A02G108200	Rhamnogalacturonate lyase [UniProtKB/Swiss-Prot:Q8RJP2]	Os11g0134100
TraesCS6A02G108300	NAC transcription factor NAM-A1 [UniProtKB/Swiss-Prot:A0SPJ3]	Os11g0126900 (ONAC122|OsNAC10)
TraesCS6A02G108400	Rhamnogalacturonate lyase [UniProtKB/Swiss-Prot:Q8RJP2]	Os11g0134100
TraesCS6A02G108600	Protein REPRESSOR OF SILENCING 3 [UniProtKB/Swiss-Prot:Q9FGT1]	Os02g0138200
TraesCS6A02G108700	Putative vacuolar cation/proton exchanger 4 [UniProtKB/Swiss-Prot:Q6YXZ1]	Os02g0138900
TraesCS6A02G108800	Protein PHOSPHATE STARVATION RESPONSE 3 [UniProtKB/Swiss-Prot:Q6YXZ4]	Os02g0139000 (OsPHR3)
TraesCS6A02G108900	IQ domain-containing protein IQM3 [UniProtKB/Swiss-Prot:Q9LFA4]	Os12g0149900
TraesCS6A02G109000	NA	Os02g0139100
TraesCS6A02G109100	Protein arginine N-methyltransferase 5 [UniProtKB/Swiss-Prot:Q6YXZ7]	Os02g0139200
TraesCS6A02G109200	NA	NA
TraesCS6A02G109300	NA	NA
TraesCS6A02G109400	NA	NA
TraesCS6A02G109500	Dirigent protein 1 [UniProtKB/Swiss-Prot:Q9FIG6]	NA
TraesCS6A02G109600	NA	NA
TraesCS6A02G109700	Putative Myb family transcription factor At1g14600 [UniProtKB/Swiss-Prot:Q700D9]	NA
TraesCS6A02G109800	ATP synthase subunit a [UniProtKB/Swiss-Prot:P68527]	BAC19880
TraesCS6A02G109900	ATP synthase subunit 9, mitochondrial [UniProtKB/Swiss-Prot:P60113]	BAC19885
TraesCS6A02G110000	Glucan endo-1,3-beta-glucosidase 6 [UniProtKB/Swiss-Prot:Q93Z08]	Os02g0139300
TraesCS6A02G110100	Squamosa promoter-binding-like protein 3 [UniProtKB/Swiss-Prot:A3A2Z8]	Os02g0139400 (OsSPL3)
TraesCS6A02G110200	Cycloartenol synthase [UniProtKB/Swiss-Prot:Q6Z2X6]	Os02g0139500
TraesCS6A02G110300	Cycloartenol synthase [UniProtKB/Swiss-Prot:Q6Z2X6]	Os02g0139500
TraesCS6A02G110400	PLASMODESMATA CALLOSE-BINDING PROTEIN 3 [UniProtKB/Swiss-Prot:Q9FZ86]	NA
TraesCS6A02G110500	Probable F-box protein At4g22030 [UniProtKB/Swiss-Prot:O65451]	Os02g0225900
TraesCS6A02G110600	Probable F-box protein At4g22030 [UniProtKB/Swiss-Prot:O65451]	Os02g0225900
TraesCS6A02G110700	NA	NA
TraesCS6A02G110800	Cycloartenol synthase [UniProtKB/Swiss-Prot:Q6Z2X6]	Os02g0139700
TraesCS6A02G110900	NA	NA
TraesCS6A02G111000	GDSL esterase/lipase EXL1 [UniProtKB/Swiss-Prot:Q94CH8]	Os06g0351500
TraesCS6A02G111100	Probable protein phosphatase 2C 55 [UniProtKB/Swiss-Prot:Q9SUK9]	NA
TraesCS6A02G111200	Protein ABC transporter 1, mitochondrial [UniProtKB/Swiss-Prot:Q9SBB2]	Os01g0318700
TraesCS6A02G111300	NA	NA
TraesCS6A02G111400	Achilleol B synthase [UniProtKB/Swiss-Prot:Q2R712]	Os02g0140400
TraesCS6A02G111500	CRS2-associated factor 2, mitochondrial [UniProtKB/Swiss-Prot:Q0J7J7]	Os08g0188000
TraesCS6A02G111600	Fatty acid desaturase 4, chloroplastic [UniProtKB/Swiss-Prot:Q9SZ42]	NA
TraesCS6A02G111700	NA	Os02g0140800
TraesCS6A02G111800	Gamma-tubulin complex component 3 [UniProtKB/Swiss-Prot:Q9FG37]	Os09g0446200
TraesCS6A02G111900	Auxin response factor 5 [UniProtKB/Swiss-Prot:Q6Z2W3]	Os02g0141100
TraesCS6A02G112000	Auxin response factor 5 [UniProtKB/Swiss-Prot:Q6Z2W3]	Os02g0141100
TraesCS6A02G112100	Mitochondrial import inner membrane translocase subunit TIM22-1 [UniProtKB/Swiss-Prot:A2RVP7]	Os03g0296300
TraesCS6A02G112200	Subtilisin-like protease SBT3.8 [UniProtKB/Swiss-Prot:Q9SZY3]	Os02g0271000
TraesCS6A02G112300	NA	NA
TraesCS6A02G112400	Polyubiquitin [UniProtKB/Swiss-Prot:P69309]	Os07g0489500

## Sheet: Table S7
Table S7 Predicated genes within the interval of major QTL QGl.cib-3A
Genes	Description	Orthologs in rice
TraesCS3A02G417500	F-box protein SKIP19 [UniProtKB/Swiss-Prot:Q9M0U9]	Os08g0193200
TraesCS3A02G417600	Protein BLISTER [UniProtKB/Swiss-Prot:Q9LIQ9]	Os01g0911800
TraesCS3A02G417700	NA	Os01g0911900
TraesCS3A02G417800	NA	Os01g0912400
TraesCS3A02G417900	snRNA-activating protein complex subunit [UniProtKB/Swiss-Prot:Q8L627]	Os01g0912600
TraesCS3A02G418000	Acyl-[acyl-carrier-protein] desaturase 4, chloroplastic [UniProtKB/Swiss-Prot:Q84MF1]	Os01g0919900 (OsSSI2)
TraesCS3A02G418100	Transcription factor MYB2 [UniProtKB/Swiss-Prot:Q10MB4]	NA
TraesCS3A02G418200	NA	NA
TraesCS3A02G418300	NA	Os01g0912700
TraesCS3A02G418400	Thioredoxin F, chloroplastic [UniProtKB/Swiss-Prot:Q8S091]	Os01g0913000 (OsTRX2)
TraesCS3A02G418500	Putative pentatricopeptide repeat-containing protein At5g37570 [UniProtKB/Swiss-Prot:Q9FHR3]	Os01g0912900
TraesCS3A02G418600	NA	Os01g0913100
TraesCS3A02G418700	Protein NRT1/ PTR FAMILY 2.13 [UniProtKB/Swiss-Prot:Q8RX77]	Os01g0913300 (OsYchF1)
TraesCS3A02G418800	Protein NRT1/ PTR FAMILY 2.13 [UniProtKB/Swiss-Prot:Q8RX77]	Os01g0913300 (OsYchF1)
TraesCS3A02G418900	Pentatricopeptide repeat-containing protein DOT4, chloroplastic [UniProtKB/Swiss-Prot:Q9SN39]	Os01g0913400
TraesCS3A02G419000	Obg-like ATPase 1 [UniProtKB/Swiss-Prot:Q6Z1J6]	Os01g0913300 (OsYchF1)
TraesCS3A02G419100	Obg-like ATPase 1 [UniProtKB/Swiss-Prot:Q6Z1J6]	Os01g0913300 (OsYchF1)
TraesCS3A02G419200	Rho GDP-dissociation inhibitor 1 [UniProtKB/Swiss-Prot:Q9SFC6]	Os01g0913600
TraesCS3A02G419300	Pentatricopeptide repeat-containing protein At1g05600 [UniProtKB/Swiss-Prot:Q9SYK1]	Os01g0913800
TraesCS3A02G419400	NA	Os01g0914000
TraesCS3A02G419500	NA	NA
TraesCS3A02G419600	Proline--tRNA ligase, cytoplasmic [UniProtKB/Swiss-Prot:Q9M1R2]	Os12g0443700
TraesCS3A02G419700	NA	Os01g0914100
TraesCS3A02G419800	NA	Os01g0914100
TraesCS3A02G419900	EPIDERMAL PATTERNING FACTOR-like protein 9 [UniProtKB/Swiss-Prot:Q9SV72]	Os01g0914400
TraesCS3A02G420000	Pentatricopeptide repeat-containing protein At3g29230 [UniProtKB/Swiss-Prot:Q9LS72]	Os01g0914600
TraesCS3A02G420100	Endo-1,3;1,4-beta-D-glucanase [UniProtKB/Swiss-Prot:Q9ZT66]	Os08g0238200
TraesCS3A02G420200	Serine/threonine-protein kinase EDR1 [UniProtKB/Swiss-Prot:Q9FPR3]	Os12g0562600
TraesCS3A02G420300	Serine/threonine-protein kinase EDR1 [UniProtKB/Swiss-Prot:Q9FPR3]	Os12g0562600
TraesCS3A02G420400	Signal peptide peptidase-like 3 [UniProtKB/Swiss-Prot:Q5N808]	Os01g0914700
TraesCS3A02G420500	Subtilisin-like protease SBT1.5 [UniProtKB/Swiss-Prot:Q9LUM3]	Os08g0452100
TraesCS3A02G420600	NA	NA
TraesCS3A02G420700	NA	NA
TraesCS3A02G420800	Protein YLS7 [UniProtKB/Swiss-Prot:Q9FHM0]	Os01g0914800
TraesCS3A02G420900	NA	Os01g0915000
TraesCS3A02G421000	Cysteine proteinase inhibitor 4 [UniProtKB/Swiss-Prot:Q5N806]	Os01g0915200
TraesCS3A02G421100	NA	NA
TraesCS3A02G421200	NA	NA
TraesCS3A02G421300	Peptidyl-prolyl cis-trans isomerase FKBP15-2 [UniProtKB/Swiss-Prot:Q38936]	Os01g0915800
TraesCS3A02G421400	Transcription factor bHLH49 [UniProtKB/Swiss-Prot:Q9CAA9]	Os01g0915600
TraesCS3A02G421500	AP-4 complex subunit epsilon [UniProtKB/Swiss-Prot:Q8L7A9]	Os01g0916200
TraesCS3A02G421600	Polyglutamine-binding protein 1 [UniProtKB/Swiss-Prot:A2T806]	Os01g0916300
TraesCS3A02G421700	Ras-related protein RABC1 [UniProtKB/Swiss-Prot:O23657]	Os03g0146000
TraesCS3A02G421900	26S proteasome regulatory subunit [UniProtKB/Swiss-Prot:Q9SEI2]	Os06g0173100
TraesCS3A02G422000	Peptidyl-prolyl cis-trans isomerase FKBP15-1 [UniProtKB/Swiss-Prot:Q38935]	Os01g0915800
TraesCS3A02G422100	Selenium-binding protein 1 [UniProtKB/Swiss-Prot:O23264]	Os01g0916400 (OsSBP)
TraesCS3A02G422200	1-aminocyclopropane-1-carboxylate oxidase homolog 1 [UniProtKB/Swiss-Prot:Q84MB3]	NA
TraesCS3A02G422300	1-aminocyclopropane-1-carboxylate oxidase homolog 1 [UniProtKB/Swiss-Prot:Q84MB3]	NA
TraesCS3A02G422400	NA	NA
TraesCS3A02G422500	NA	NA
TraesCS3A02G422600	Glycine-rich RNA-binding protein 4, mitochondrial [UniProtKB/Swiss-Prot:Q9LIS2]	Os01g0916600
TraesCS3A02G422700	NA	Os01g0916700
TraesCS3A02G422800	THO complex subunit 2 [UniProtKB/Swiss-Prot:F4IAT2]	Os01g0916800
TraesCS3A02G422900	Protein SMAX1-LIKE 3 [UniProtKB/Swiss-Prot:Q9SVD0]	NA
TraesCS3A02G423000	NA	Os01g0917200
TraesCS3A02G423100	NA	Os01g0917300
TraesCS3A02G423200	Zinc finger CCCH domain-containing protein 12 [UniProtKB/Swiss-Prot:Q5JLB5]	Os01g0917400 (C3H12)
TraesCS3A02G423300	Deoxyuridine 5'-triphosphate nucleotidohydrolase [UniProtKB/Swiss-Prot:Q10FF9]	Os03g0669100
TraesCS3A02G423400	Leucine-rich repeat receptor protein kinase MSP1 [UniProtKB/Swiss-Prot:Q8RZV7]	Os01g0917500 (OsMSP1)
TraesCS3A02G423500	Putative pentatricopeptide repeat-containing protein At5g13230, mitochondrial [UniProtKB/Swiss-Prot:Q9LYV3]	Os03g0441400
TraesCS3A02G423600	Probable LRR receptor-like serine/threonine-protein kinase At1g56130 [UniProtKB/Swiss-Prot:C0LGH2]	NA
TraesCS3A02G423700	NA	NA
TraesCS3A02G423800	NA	Os01g0917900
TraesCS3A02G423900	Protein XRI1 [UniProtKB/Swiss-Prot:Q6NLW5]	Os01g0918100
TraesCS3A02G424000	Small ubiquitin-related modifier 1 [UniProtKB/Swiss-Prot:P55857]	Os01g0918300
TraesCS3A02G424100	Mitochondrial inner membrane protease subunit 2 [UniProtKB/Swiss-Prot:Q8BPT6]	NA
TraesCS3A02G424200	NA	Os01g0918400
TraesCS3A02G424300	Eudesmanediol synthase [UniProtKB/Swiss-Prot:A0A3L6G2C1]	NA
TraesCS3A02G424400	NA	Os11g0534500
TraesCS3A02G424500	Dolabradiene monooxygenase [UniProtKB/Swiss-Prot:A0A1D6GQ67]	NA
TraesCS3A02G424600	Alpha-humulene 10-hydroxylase [UniProtKB/Swiss-Prot:E3W9C4]	NA
TraesCS3A02G424700	Cytochrome P450 99A2 [UniProtKB/Swiss-Prot:Q7X7X4]	Os04g0180400 (CYP99A2)
TraesCS3A02G424800	NA	Os01g0918400
TraesCS3A02G424900	Protein CPR-5 [UniProtKB/Swiss-Prot:Q9LV85]	Os01g0918500
TraesCS3A02G425000	Peroxidase 12 [UniProtKB/Swiss-Prot:Q96520]	NA
TraesCS3A02G425100	NA	NA
TraesCS3A02G425200	NA	NA
TraesCS3A02G425300	NA	NA
TraesCS3A02G425400	NA	NA
TraesCS3A02G425500	Sucrose-phosphate synthase [UniProtKB/Swiss-Prot:P31927]	Os01g0919400 (sps1|SPS)
TraesCS3A02G425600	NA	Os01g0919500
TraesCS3A02G425700	Probable histone acetyltransferase HAC-like 1 [UniProtKB/Swiss-Prot:Q6YXY2]	NA
TraesCS3A02G425800	NA	NA
TraesCS3A02G425900	Probable histone acetyltransferase HAC-like 1 [UniProtKB/Swiss-Prot:Q6YXY2]	Os01g0919500
TraesCS3A02G426000	Ubiquitin carboxyl-terminal hydrolase 12 [UniProtKB/Swiss-Prot:Q9FPT1]	NA
